# Supplementary material for: Transcription Factor GmWRKY142 Confers Cadmium Resistance by Up-Regulating the Cadmium Tolerance 1-Like Genes
Source: Front Plant Sci. 2020 Jun 3;11:724. doi: 10.3389/fpls.2020.00724 (PMC7283499; doi:10.3389/fpls.2020.00724)
Supplement: Supplementary file 1 [file Data_Sheet_1.xlsx]

## Sheet: Table S1
Table S1. Primers used for PCR and real-time PCR.
Primer name	Primer sequence (5'-3')
Clone-GmWRKY142F	TTATGGACAAAGGATGGGTT
Clone-GmWRKY142R	GCCCTTGTCTATTTACTCCC
Clone-GmCDT1-1F	TCTACTAACTACCCTAATAAATGGC
Clone-GmCDT1-1R	TATTGGCTTCCAGAATCGTC
Clone-GmCDT1-2F	TACTAACTACCCTAATAAATGG
Clone-GmCDT1-2R	TCTACGGACAGCAACAACAG
ProClone-GmWRKY142F	AATGTGGGATGTTGAATAAAGG
ProClone-GmWRKY142R	GAGGGTGGAGGTGTAGGTTT
ProClone-GmCDT1-1F	GGTCCGAGGTCTACTTCTTC
ProClone-GmCDT1-1R	TATGACATCTGCTGCTGTGC
ProClone-GmCDT1-2F	GTTATTAAATGATTTATCGTCG
ProClone-GmCDT1-2R	GCATAGAAGCTTCCCTTCTCC
qGmWRKY142F	GTGACCGGTAACTACACCGC
qGmWRKY142R	ATCTACTTCTGCTGTGCCACT
q100781603F	GTAAGCAGGTGCAAAGGTGT
q100781603R	GGTGAGTTAGGTAGAATGGTGC
q100788213F	GTTCCTGCTCCCACAAATCA
q100788213R	TCTTCTGCTGGCTCTTTCTTT
q100783661F	CCATTCCCAACCATCACTCT
q100783661R	GCACTAACCGTTTCGACCAT
q100127370F	GTTGACGCTAGGGACTCACA
q100127370R	CATTTCGGCATCATCTTTCT
q100127423F	GGCAAGCTAAAGAATGAAGG
q100127423R	GTAGTGATGGGAGTGGGACA
q100127367F	TCCATCCACTCAGGGCTTCT
q100127367R	TTCGCTTCCTTTCACTTGTTTC
q100127421F	ATCACCACAATCTCGGAGGC
q100127421R	GAGGGATGTTAAAGTAAGAAGAAGG
q100170682F	TCCTTAGAGGGCGTGATTGT
q100170682R	TCATGGGATTCAGAAGTGGG
q100797998F	TGCCTCAGATATTCGGACAA
q100797998R	CTGCCAATGCTGAAGTGAAA
q100127387F	AACCACCAGTCTCAACATCA
q100127387R	TCTTCACTTGCTCGGTCCAT
q100807966F	ATCAGGTTCTGGCCGTAGTGT
q100807966R	TGAATCTCCTTTAGGCTTTGT
q732588F	ACAACAGGTTCCAACCGTTCA
q732588R	CTGCGGGACTTCTGGTGATT
q100795177F	AGTGTTGAGGCTGAGGCTAC
q100795177R	AGCTCTAGGACATGGGTTTC
q102666898F	CTCAAATTGTTCCTGCATCT
q102666898R	TGTCCTGTTTCTTTAGTGGC
q100127375F	GCACCTTCCGCAGCACTCAG
q100127375R	GGCAGAACGGCATTGTTTCC
q100787050F	ATAATCAACATCAGGGCACA
q100787050R	ACTCATGTAAGAGGGATCAAA
q100170747F	TCTTCTCCATCAATAGTAGGGTC
q100170747R	CCCAGTGGCAGAAAGTGTTT
q100798500F	ACACGTTTGCGAGAACTATGT
q100798500R	TGACGGTACTGTTCCTGCTT
q100790050F	CTCCAATGTCCCATCAAACC
q100790050R	TTCACTTGCTCGGTCCATCT
q100779533F	TGGAGAAAGTATGGGCAGAA
q100779533R	TGGGAGGGAGTACATGATTG
q100816891F	TGGAGAAAGTATGGGCAGAA
q100816891R	TGGGAGGGAGTACATGATTG
q100812027F	GAAATGTTCAAGGCTGTATGG
q100812027R	TTCCGCAGGCTCAGAAGTAG
q100127378F	GCCTGAAAGGTGGCAAAGAA
q100127378R	TTTGGAATGGCGTTGGATTT
q100127373F	CTTGTGCAGTTCCGTCGCTAA
q100127373R	GGTGCTATGCTTGGGCCTTT
q100776906F	TGCTGCTTCAGGAATAAGTCA
q100776906R	AAGGGAACTCTAAGCCAACG
q102667019F	CAAACCTTCCTACCCTCGTC
q102667019R	TCTTATTCTTCTGCCGCTTC
q100798375F	CAGGCTCCAACCGTTGTATG
q100798375R	CTGCGGGACTTCTGGTGATT
q732586F	TTACCGATGGAGGAAGTATGG
q732586R	CGTCTTTGGTTAAGCGTTG
qGmCDT1-1F	GCACAGCAGCAGATGTCATAC
qGmCDT1-1R	CAGCAACAACAGGTGCGTTC
qGmCDT1-2F	AGCACAGCAGCAGATGTCATAC
qGmCDT1-2R	CAACAACAGGTGCGTTCCAAG
GmActin6F	GCACCACCGGAGAGAAAATA
GmActin6R	GTGCACAATTGATGGACCAG
AtActin2F	GGTATTGTGCTGGATTCTGG
AtActin2R	CGCTCTGCTGTTGTGGTGA
qATCDT1F	GCACCGCCACAACAAGAAAT
qATCDT1R	TAGCAGCAACAGCAACAGAACAA
qAT3G44300F	CTCCACCGTCTACAACGATAC
qAT3G44300R	CGAGGATAACCACCGATAAA
qAT5G02490F	ACCCTGATGAGGCTGTAGCT
qAT5G02490R	TGGTTGTCCGAATAAGTTGAG
qAT5G67300F	CCACGAGTCAACGAATATCAAC
qAT5G67300R	TCAATCGCACCTCTAAACCC
qAT4G20260F	AGCTTCGGAGCTGGCTATGT
qAT4G20260R	CCACTTGTTCCTTCGGTTTT
qAT1G20440F	TACGGATCGTGGATTGTTTG
qAT1G20440R	AAGAGCTGTTGGATCGGTGA
qAT3G05880F	CGGTGTCTTTCTCAGATTTG
qAT3G05880R	TGAGGACATAAATGGCGTAT
qAT5G59780F	AAAATGAATCAAGAATGCGAAGACG
qAT5G59780R	TGGAGAAGCCAGAGGAGGGA
pTF101GmWRKY142F	gagaacacgggggactctagaATGGACAAAGGATGGGGACTC
pTF101GmWRKY142R	cgatcggggaaattcgagctcTCAGTTTCCTGAAAAGCTGCTAATA
pTF101GmCDT1-1F	gagaacacgggggactctagaATGACGGGTTCTGCACCAGC
pTF101GmCDT1-1R	cgatcggggaaattcgagctcCTAGGGACAGCAACAACAGGTGC
pTF101GmCDT1-2F	gagaacacgggggactctagaATGATGGGTTCTGCACCAGC
pTF101GmCDT1-2R	cgatcggggaaattcgagctcCTACGGACAGCAACAACAGGTG
p1302-GmWRKY142F	acgggggactcttgaccatggCTATGGACAAAGGATGGGGACTC
p1302-GmWRKY142R	aagttcttctcctttactagtGTTTCCTGAAAAGCTGCTAATGG
pGBKT7-GmWRKY142F	atggccatggaggccgaattcGATGGACAAAGGATGGGGACT
pGBKT7-GmWRKY142R	ccgctgcaggtcgacggatccGTTTCCTGAAAAGCTGCTAATGG
pGADT7-GmWRKY142F	gccatggaggccagtgaattcATGGACAAAGGATGGGGACTC
pGADT7-GmWRKY142R	cagctcgagctcgatggatccTCAGTTTCCTGAAAAGCTGCTAATG
pAbAi-CDT1-1F	cttgaattcgagctcggtaccGACAGAATATGCTTTAGCTG
pAbAi-CDT1-1R	atacagagcacatgcctcgagCCTGTAACCAAACCTGG
pAbAi-CDT1-2F	cttgaattcgagctcggtaccGACAGAATATGCTTAATCTG
pAbAi-CDT1-2R	atacagagcacatgcctcgagCCTGTAGCCAAATCTGGTG
pAbAi-CDT1-T1F	cttgaattcgagctcggtaccACAAGGACCCAACATATGTCTCTCA
pAbAi-CDT1-T1R	atacagagcacatgcctcgagGTTAGCTTTGTGGAGGAAGACAAGG
pAbAi-CDT1-T2F	cttgaattcgagctcggtaccTCGAAAGCTATAGGCTACGTGAAA
pAbAi-CDT1-T2R	atacagagcacatgcctcgagTCTCAAGAACCGTGACTAGATTAAT

## Sheet: Table S2
Table S2 Differentially expressed genes (DEGs) were identified in soybean plants under Cd stress
Gene number	Gene ID	Transcript ID	GO	KEGG	Description	FPKM.Cd_1	FPKM.Cd_2	FPKM.Cd_3	FPKM.CK_1	FPKM.CK_2	FPKM.CK_3	fc	log2(fc)	p value	Regulation	Significant
1	100804680	XM_003553825.4	GO:0003333(amino acid transmembrane transport);GO:0005886(plasma membrane);GO:0015171(amino acid transmembrane transporter activity)	NA	lysine histidine transporter 1 [Glycine max]	16.625	19.1271	13.9633	0	0	0	inf	inf	7.60373e-121	up	yes
2	100782177	XM_003533709.3	GO:0005576(extracellular region);GO:0016846(carbon-sulfur lyase activity)	00380(Tryptophan metabolism)	tryptophan aminotransferase-related protein 4 [Glycine max]	14.7586	9.49256	8.72627	0	0	0	inf	inf	1.30287e-81	up	yes
3	100777708	XM_003534031.4	NA	NA	miraculin [Glycine max]	10.5502	22.6581	16.7508	0	0	0	inf	inf	1.19966e-58	up	yes
4	100795165	XM_003525491.3	GO:0006855(drug transmembrane transport)	NA	protein DETOXIFICATION 49 [Glycine max]	3.15684	3.58775	4.25128	0	0	0	inf	inf	2.10317e-45	up	yes
5	100778241	XM_003534032.4	NA	NA	miraculin [Glycine max]	7.70478	30.5431	17.0628	0	0	0	inf	inf	5.64563e-44	up	yes
6	100819835	XR_413973.3	NA	NA	hypothetical protein glysoja_045477 [Glycine soja]	7.99827	10.1564	4.45834	0	0	0	inf	inf	5.1519e-40	up	yes
7	102663040	XM_006604799.3	GO:0000981(RNA polymerase II transcription factor activity, sequence-specific DNA binding);GO:0001135(transcription factor activity, RNA polymerase II transcription factor recruiting);GO:0003677(DNA binding);GO:0003700(DNA binding transcription factor activity);GO:0005515(protein binding);GO:0005634(nucleus);GO:0006351(transcription, DNA-templated);GO:0006355(regulation of transcription, DNA-temp…	NA	transcription factor MYB4 [Glycine max]	4.55107	5.23977	5.3793	0	0	0	inf	inf	3.456e-39	up	yes
8	100806940	XM_014762171.1	GO:0016020(membrane);GO:0016709(oxidoreductase activity, acting on paired donors, with incorporation or reduction of molecular oxygen, NAD(P)H as one donor, and incorporation of one atom of oxygen);GO:0044550(secondary metabolite biosynthetic process)	NA	cytochrome P450 71A26 [Glycine max]	2.7249	3.53116	3.13476	0	0	0	inf	inf	5.21557e-39	up	yes
9	102665525	XM_006578361.3	NA	NA	uncharacterized protein LOC102665525 [Glycine max]	3.98577	7.92228	4.78457	0	0	0	inf	inf	8.47751e-38	up	yes
10	100800558	XM_014761744.1	GO:0003674(molecular_function);GO:0008150(biological_process)	NA	probable F-box protein At4g22030 [Glycine max]	2.79724	4.32158	3.36487	0	0	0	inf	inf	2.68229e-36	up	yes
11	100806903	XM_006597353.2	GO:0005737(cytoplasm)	NA	TMV resistance protein N [Glycine max]	4.17484	8.12356	3.32316	0	0	0	inf	inf	1.18403e-32	up	yes
12	100807904	NM_001353333.1	GO:0016787(hydrolase activity);GO:0030145(manganese ion binding);GO:0033383(geranyl diphosphate metabolic process);GO:0042803(protein homodimerization activity)	00902(Monoterpenoid biosynthesis)	terpene synthase 14 [Glycine max]	1.68107	7.03642	4.04265	0	0	0	inf	inf	1.38824e-31	up	yes
13	100811978	XM_003539152.3	GO:0004089(carbonate dehydratase activity);GO:0006730(one-carbon metabolic process);GO:0008270(zinc ion binding);GO:0009507(chloroplast);GO:0009570(chloroplast stroma)	00910(Nitrogen metabolism)	alpha carbonic anhydrase 7 [Glycine max]	3.77888	3.192	3.65803	0	0	0	inf	inf	4.4171e-31	up	yes
14	100782360	NM_001252830.2	NA	NA	uncharacterized protein LOC100782360 precursor [Glycine max]	2.97469	8.05507	11.1178	0	0	0	inf	inf	5.55436e-31	up	yes
15	106799629	XR_001389318.1	NA	NA	unknown, partial [Glycine max]	29.33	14.4692	5.78795	0	0	0	inf	inf	5.06378e-30	up	yes
16	100808199	XM_003535343.4	GO:0004721(phosphoprotein phosphatase activity);GO:0004725(protein tyrosine phosphatase activity);GO:0005634(nucleus);GO:0005737(cytoplasm);GO:0016791(phosphatase activity)	NA	tyrosine-protein phosphatase DSP3 [Glycine max]	3.0139	8.49235	8.42693	0	0	0	inf	inf	3.6061e-29	up	yes
17	100811086	XM_003537337.3	GO:0005576(extracellular region);GO:0016042(lipid catabolic process);GO:0016788(hydrolase activity, acting on ester bonds);GO:0052689(carboxylic ester hydrolase activity)	00561(Glycerolipid metabolism)	GDSL esterase/lipase At2g23540 [Glycine max]	2.06794	3.03647	2.53812	0	0	0	inf	inf	3.81051e-29	up	yes
18	100817085	XM_003516793.4	GO:0009813(flavonoid biosynthetic process);GO:0043231(intracellular membrane-bounded organelle);GO:0052696(flavonoid glucuronidation);GO:0080043(quercetin 3-O-glucosyltransferase activity);GO:0080044(quercetin 7-O-glucosyltransferase activity)	00565(Ether lipid metabolism);00600(Sphingolipid metabolism)	UDP-glycosyltransferase 83A1 [Glycine max]	1.46019	2.26206	2.48619	0	0	0	inf	inf	5.63742e-29	up	yes
19	100783428	XM_003516981.4	GO:0030599(pectinesterase activity);GO:0046910(pectinesterase inhibitor activity);GO:0071944(cell periphery)	00040(Pentose and glucuronate interconversions)	pectinesterase 2 [Glycine max]	1.38389	12.3339	13.0699	0	0	0	inf	inf	2.27138e-28	up	yes
20	100815350	XM_003536216.4	GO:0004601(peroxidase activity);GO:0009505(plant-type cell wall);GO:0009664(plant-type cell wall organization)	00940(Phenylpropanoid biosynthesis)	peroxidase 5 [Glycine max]	1.87238	5.80077	4.7341	0	0	0	inf	inf	3.79395e-28	up	yes
21	100301891	NM_001248986.2	GO:0003677(DNA binding);GO:0003700(DNA binding transcription factor activity);GO:0005634(nucleus);GO:0006351(transcription, DNA-templated);GO:0006355(regulation of transcription, DNA-templated);GO:0007275(multicellular organism development);GO:0009793(embryo development ending in seed dormancy);GO:0009825(multidimensional cell growth);GO:0009835(fruit ripening);GO:0009908(flower development);GO:0…	03013(RNA transport);03015(mRNA surveillance pathway);03018(RNA degradation)	transcription factor NAC51 [Glycine max]	1.88414	2.72634	3.70152	0	0	0	inf	inf	7.16089e-28	up	yes
22	100779807	XM_003530678.4	GO:0004674(protein serine/threonine kinase activity);GO:0005886(plasma membrane);GO:0006468(protein phosphorylation)	00260(Glycine, serine and threonine metabolism);00350(Tyrosine metabolism);00360(Phenylalanine metabolism);00410(beta-Alanine metabolism);00950(Isoquinoline alkaloid biosynthesis);00960(Tropane, piperidine and pyridine alkaloid biosynthesis)	G-type lectin S-receptor-like serine/threonine-protein kinase LECRK4 [Glycine max]	1.35924	1.59692	0.924022	0	0	0	inf	inf	2.56215e-27	up	yes
23	100797027	XM_003535330.4;XM_026123986.1	GO:0000981(RNA polymerase II transcription factor activity, sequence-specific DNA binding);GO:0001135(transcription factor activity, RNA polymerase II transcription factor recruiting);GO:0003677(DNA binding);GO:0003700(DNA binding transcription factor activity);GO:0005515(protein binding);GO:0005634(nucleus);GO:0006351(transcription, DNA-templated);GO:0006355(regulation of transcription, DNA-temp…	NA	transcription factor MYB4 isoform X1 [Glycine max];transcription factor MYB4 isoform X2 [Glycine max]	2.2011	2.93806	2.80203	0	0	0	inf	inf	1.00583e-26	up	yes
24	100812017	XM_003541303.4	GO:0003677(DNA binding);GO:0003700(DNA binding transcription factor activity);GO:0005622(intracellular);GO:0005634(nucleus);GO:0006351(transcription, DNA-templated);GO:0006355(regulation of transcription, DNA-templated);GO:0006952(defense response);GO:0009867(jasmonic acid mediated signaling pathway);GO:0009873(ethylene-activated signaling pathway)	04016(MAPK signaling pathway - plant);04075(Plant hormone signal transduction)	ethylene-responsive transcription factor 1B [Glycine max]	1.64783	4.67416	3.25309	0	0	0	inf	inf	2.19949e-25	up	yes
25	100791008	XM_014762527.2	GO:0005576(extracellular region);GO:0016042(lipid catabolic process);GO:0016788(hydrolase activity, acting on ester bonds);GO:0052689(carboxylic ester hydrolase activity)	00561(Glycerolipid metabolism)	GDSL esterase/lipase At2g23540 [Glycine max]	1.53965	1.79611	2.24814	0	0	0	inf	inf	2.35422e-25	up	yes
26	100801214	XM_003545561.4	GO:0003682(chromatin binding);GO:0005886(plasma membrane);GO:0008150(biological_process);GO:0008536(Ran GTPase binding)	NA	probable E3 ubiquitin-protein ligase HERC4 isoform X1 [Glycine max]	1.38597	1.05017	0.904821	0	0	0	inf	inf	1.5119e-24	up	yes
27	100800415	XM_006588822.3	GO:0004683(calmodulin-dependent protein kinase activity);GO:0005516(calmodulin binding);GO:0005634(nucleus);GO:0005737(cytoplasm);GO:0005886(plasma membrane);GO:0009738(abscisic acid-activated signaling pathway);GO:0009931(calcium-dependent protein serine/threonine kinase activity);GO:0018105(peptidyl-serine phosphorylation);GO:0035556(intracellular signal transduction);GO:0046777(protein autopho…	04626(Plant-pathogen interaction)	calcium-dependent protein kinase 26 [Glycine max]	0.741941	1.04051	1.20403	0	0	0	inf	inf	1.80525e-24	up	yes
28	100778531	XM_003525400.4	GO:0016020(membrane);GO:0016709(oxidoreductase activity, acting on paired donors, with incorporation or reduction of molecular oxygen, NAD(P)H as one donor, and incorporation of one atom of oxygen);GO:0044550(secondary metabolite biosynthetic process)	00941(Flavonoid biosynthesis);00944(Flavone and flavonol biosynthesis)	flavonoid 3'-monooxygenase [Glycine max]	1.26766	1.98265	0.988286	0	0	0	inf	inf	6.85464e-24	up	yes
29	100805973	XM_006580103.2	GO:0005737(cytoplasm);GO:0030001(metal ion transport);GO:0046914(transition metal ion binding);GO:0046916(cellular transition metal ion homeostasis)	NA	heavy metal-associated isoprenylated plant protein 28 [Glycine max]	14.1728	5.82543	2.50164	0	0	0	inf	inf	7.7542e-24	up	yes
30	100798348	XM_003524213.4	GO:0003700(DNA binding transcription factor activity)	NA	protein SENSITIVE TO PROTON RHIZOTOXICITY 2-like [Glycine max]	1.42963	4.25123	4.02173	0	0	0	inf	inf	1.03997e-23	up	yes
31	100792962	XM_014778409.1	GO:0005507(copper ion binding);GO:0016722(oxidoreductase activity, oxidizing metal ions)	00053(Ascorbate and aldarate metabolism)	L-ascorbate oxidase [Glycine max]	2.00306	1.80137	0.894701	0	0	0	inf	inf	1.33306e-23	up	yes
32	100793243	XM_003541344.2	GO:0003700(DNA binding transcription factor activity);GO:0005634(nucleus);GO:0010200(response to chitin);GO:0043565(sequence-specific DNA binding);GO:0044212(transcription regulatory region DNA binding)	NA	zinc finger protein ZAT11 [Glycine max]	1.83996	5.89274	4.35537	0	0	0	inf	inf	1.44577e-23	up	yes
33	100775859	XM_014765798.1	GO:0005886(plasma membrane);GO:0006952(defense response)	NA	MLO-like protein 6 [Glycine max]	1.06337	1.32265	1.20404	0	0	0	inf	inf	3.5057e-22	up	yes
34	100783723	NM_001353461.1	GO:0003677(DNA binding);GO:0003700(DNA binding transcription factor activity);GO:0005634(nucleus);GO:0005737(cytoplasm);GO:0006351(transcription, DNA-templated);GO:0006355(regulation of transcription, DNA-templated);GO:0043565(sequence-specific DNA binding)	NA	Heat shock factor protein HSF24 [Glycine soja]	1.54219	5.28941	5.60353	0	0	0	inf	inf	1.90602e-21	up	yes
35	102660749	XM_014764030.2	NA	NA	hypothetical protein glysoja_008813 [Glycine soja]	0.77827	1.7831	0.97254	0	0	0	inf	inf	1.91982e-21	up	yes
36	102663487	XM_006604051.3	GO:0004842(ubiquitin-protein transferase activity);GO:0019005(SCF ubiquitin ligase complex);GO:0031146(SCF-dependent proteasomal ubiquitin-dependent protein catabolic process)	NA	F-box/kelch-repeat protein At3g23880 [Glycine max]	0.740289	2.88151	4.02351	0	0	0	inf	inf	8.58941e-21	up	yes
37	102667475	XM_006600291.3	NA	NA	putative F-box protein At1g67623 [Glycine max]	1.22728	1.34456	1.68864	0	0	0	inf	inf	8.82089e-21	up	yes
38	100806997	XM_003521299.2	GO:0003700(DNA binding transcription factor activity);GO:0005634(nucleus);GO:0010200(response to chitin);GO:0043565(sequence-specific DNA binding);GO:0044212(transcription regulatory region DNA binding)	NA	zinc finger protein ZAT11 [Glycine max]	1.57973	2.73624	3.32065	0	0	0	inf	inf	2.3038e-20	up	yes
39	100783867	XM_003540068.3	GO:0003955(NAD(P)H dehydrogenase (quinone) activity);GO:0005737(cytoplasm);GO:0005886(plasma membrane);GO:0009506(plasmodesma);GO:0010181(FMN binding);GO:0055114(oxidation-reduction process)	00130(Ubiquinone and other terpenoid-quinone biosynthesis)	NAD(P)H dehydrogenase (quinone) FQR1 [Glycine max]	1.33767	2.42472	3.42353	0	0	0	inf	inf	2.55942e-20	up	yes
40	100810154	XM_014762172.2	GO:0016020(membrane);GO:0016709(oxidoreductase activity, acting on paired donors, with incorporation or reduction of molecular oxygen, NAD(P)H as one donor, and incorporation of one atom of oxygen);GO:0044550(secondary metabolite biosynthetic process)	NA	cytochrome P450 71A26 [Glycine max]	0.971943	1.79286	0.709775	0	0	0	inf	inf	3.82202e-20	up	yes
41	102661114	XM_006605757.3	GO:0004386(helicase activity);GO:0005634(nucleus)	NA	uncharacterized protein LOC102661114 [Glycine max]	1.64468	2.30903	1.30788	0	0	0	inf	inf	5.37568e-20	up	yes
42	102665046	XR_001384090.1	NA	NA		1.30531	4.31331	2.36176	0	0	0	inf	inf	7.14266e-20	up	yes
43	100799550	XM_003539312.4	GO:0005737(cytoplasm)	NA	mitogen-activated protein kinase kinase kinase 17 [Glycine max]	0.763406	1.54784	1.96783	0	0	0	inf	inf	7.51101e-20	up	yes
44	102662509	XM_006585997.3	GO:0004674(protein serine/threonine kinase activity);GO:0005886(plasma membrane);GO:0006468(protein phosphorylation)	NA	G-type lectin S-receptor-like serine/threonine-protein kinase LECRK1 [Glycine max]	0.487011	0.571662	0.484893	0	0	0	inf	inf	7.62814e-20	up	yes
45	106796802	XR_001385974.1	GO:0000981(RNA polymerase II transcription factor activity, sequence-specific DNA binding);GO:0001135(transcription factor activity, RNA polymerase II transcription factor recruiting);GO:0003677(DNA binding);GO:0003700(DNA binding transcription factor activity);GO:0005634(nucleus);GO:0006355(regulation of transcription, DNA-templated);GO:0006357(regulation of transcription by RNA polymerase II);G…	NA	hypothetical protein glysoja_048459 [Glycine soja]	0.617174	0.489633	0.961699	0	0	0	inf	inf	3.58473e-19	up	yes
46	102669266	XM_006602840.2	NA	NA	uncharacterized protein LOC102669266 [Glycine max]	0.792259	0.877088	0.62776	0	0	0	inf	inf	6.56259e-19	up	yes
47	100800556	XM_003534579.4	NA	NA	stigma-specific STIG1-like protein 1 [Glycine max]	1.30948	8.07129	9.50084	0	0	0	inf	inf	8.10194e-19	up	yes
48	100801998	XM_003551078.3	GO:0003959(NADPH dehydrogenase activity);GO:0005777(peroxisome);GO:0009695(jasmonic acid biosynthetic process);GO:0016629(12-oxophytodienoate reductase activity);GO:0031408(oxylipin biosynthetic process)	00592(alpha-Linolenic acid metabolism)	12-oxophytodienoate reductase 3 [Glycine max]	0.649376	1.9886	3.10084	0	0	0	inf	inf	9.19884e-19	up	yes
49	100791751	NM_001254405.2	NA	NA	uncharacterized protein LOC100791751 [Glycine max]	1.48013	3.49364	2.15453	0	0	0	inf	inf	1.15923e-18	up	yes
50	100782866	XM_003546576.3	GO:0016020(membrane);GO:0016709(oxidoreductase activity, acting on paired donors, with incorporation or reduction of molecular oxygen, NAD(P)H as one donor, and incorporation of one atom of oxygen);GO:0044550(secondary metabolite biosynthetic process)	NA	cytochrome P450 82A2 [Glycine max]	1.75154	1.03435	0.528387	0	0	0	inf	inf	1.59125e-18	up	yes
51	100794539	XM_003517659.4	GO:0003872(6-phosphofructokinase activity);GO:0005524(ATP binding);GO:0005945(6-phosphofructokinase complex);GO:0006002(fructose 6-phosphate metabolic process);GO:0006096(glycolytic process);GO:0009507(chloroplast);GO:0046872(metal ion binding)	00010(Glycolysis / Gluconeogenesis);00030(Pentose phosphate pathway);00051(Fructose and mannose metabolism);00052(Galactose metabolism);03018(RNA degradation)	ATP-dependent 6-phosphofructokinase 5, chloroplastic [Glycine max]	0.550517	1.59883	0.725619	0	0	0	inf	inf	1.89829e-18	up	yes
52	100812688	NM_001254081.2	GO:0008171(O-methyltransferase activity);GO:0008757(S-adenosylmethionine-dependent methyltransferase activity);GO:0019438(aromatic compound biosynthetic process)	00943(Isoflavonoid biosynthesis)	uncharacterized protein LOC100812688 [Glycine max]	1.64206	0.704136	1.3658	0	0	0	inf	inf	3.91052e-18	up	yes
53	100786365	XM_014765869.1;XM_014765868.1	GO:0003674(molecular_function);GO:0005634(nucleus);GO:0008150(biological_process);GO:0008150(biological_process)	NA	F-box/FBD/LRR-repeat protein At3g14710 isoform X1 [Glycine max]	0.637627	1.98217	0.639537	0	0	0	inf	inf	4.27189e-18	up	yes
54	100806714	NM_001317479.1	GO:0004364(glutathione transferase activity);GO:0005737(cytoplasm);GO:0006749(glutathione metabolic process);GO:0009407(toxin catabolic process)	00480(Glutathione metabolism)	probable glutathione S-transferase [Glycine max]	1.58499	1.79291	2.05599	0	0	0	inf	inf	5.31226e-18	up	yes
55	100776648	XM_003534030.3	NA	NA	miraculin [Glycine max]	1.09792	4.91897	2.79048	0	0	0	inf	inf	8.28539e-18	up	yes
56	100783848	XM_003538719.3	GO:0009505(plant-type cell wall);GO:0009506(plasmodesma);GO:0016020(membrane)	NA	expansin-like B1 [Glycine max]	0.731341	3.55376	4.78121	0	0	0	inf	inf	2.79787e-17	up	yes
57	100778177	XM_003528361.4	GO:0003824(catalytic activity);GO:0004084(branched-chain-amino-acid transaminase activity);GO:0005737(cytoplasm);GO:0009081(branched-chain amino acid metabolic process)	00270(Cysteine and methionine metabolism);00280(Valine, leucine and isoleucine degradation);00290(Valine, leucine and isoleucine biosynthesis);00770(Pantothenate and CoA biosynthesis)	putative branched-chain-amino-acid aminotransferase 7 [Glycine max]	0.514366	1.6338	2.26235	0	0	0	inf	inf	2.99211e-17	up	yes
58	100801101	XM_014761745.2	GO:0009507(chloroplast)	NA	LOW QUALITY PROTEIN: probable F-box protein At4g22030 [Glycine max]	0.499119	1.43635	1.02436	0	0	0	inf	inf	4.93414e-17	up	yes
59	106795413	XR_001383873.2	NA	NA	hypothetical protein GLYMA_12G151300 [Glycine max]	0.664093	2.85203	2.48601	0	0	0	inf	inf	8.84225e-17	up	yes
60	100778922	XM_003546403.4	GO:0003700(DNA binding transcription factor activity);GO:0005515(protein binding);GO:0005634(nucleus);GO:0006351(transcription, DNA-templated);GO:0006355(regulation of transcription, DNA-templated);GO:0009414(response to water deprivation);GO:0009735(response to cytokinin);GO:0009737(response to abscisic acid);GO:0009738(abscisic acid-activated signaling pathway);GO:0043565(sequence-specific DNA …	NA	homeobox-leucine zipper protein HOX17 [Glycine max]	0.872807	0.929371	0.571062	0	0	0	inf	inf	1.1493e-16	up	yes
61	100783964	XM_003516982.4	GO:0030599(pectinesterase activity);GO:0046910(pectinesterase inhibitor activity);GO:0071944(cell periphery)	00040(Pentose and glucuronate interconversions)	pectinesterase 2 [Glycine max]	0.23279	9.56173	10.477	0	0	0	inf	inf	1.27943e-16	up	yes
62	113001176	XM_026127941.1	GO:0005634(nucleus);GO:0007275(multicellular organism development);GO:0008483(transaminase activity);GO:0040008(regulation of growth);GO:0048507(meristem development)	00520(Amino sugar and nucleotide sugar metabolism)	serine/threonine-protein phosphatase 7 long form homolog [Glycine max]	0.332311	1.60113	0.676033	0	0	0	inf	inf	1.74743e-16	up	yes
63	100809526	XM_003524233.4	GO:0016020(membrane);GO:0016709(oxidoreductase activity, acting on paired donors, with incorporation or reduction of molecular oxygen, NAD(P)H as one donor, and incorporation of one atom of oxygen);GO:0044550(secondary metabolite biosynthetic process)	NA	cytochrome P450 CYP736A12-like [Glycine max]	0.378431	0.7726	1.50561	0	0	0	inf	inf	5.43667e-16	up	yes
64	100784606	XM_006595377.2	GO:0005737(cytoplasm);GO:0006952(defense response);GO:0007165(signal transduction)	NA	probable disease resistance protein At4g19530 [Glycine max]	0.935319	2.49882	1.77909	0	0	0	inf	inf	5.6925e-16	up	yes
65	100804753	XM_006596549.3	NA	NA	glycine-rich protein 5 [Glycine max]	0.800467	2.70608	2.97712	0	0	0	inf	inf	7.90389e-16	up	yes
66	100779239	XM_003543198.4	NA	NA	defensin-like protein [Glycine max]	5.50049	7.79488	0.839303	0	0	0	inf	inf	1.06889e-15	up	yes
67	100790729	XM_003536833.3	GO:0030599(pectinesterase activity);GO:0046910(pectinesterase inhibitor activity);GO:0071944(cell periphery)	00040(Pentose and glucuronate interconversions)	probable pectinesterase/pectinesterase inhibitor 41 [Glycine max]	0.281473	3.25756	1.99274	0	0	0	inf	inf	1.11393e-15	up	yes
68	100817439	XM_003517211.2	GO:0016020(membrane);GO:0016709(oxidoreductase activity, acting on paired donors, with incorporation or reduction of molecular oxygen, NAD(P)H as one donor, and incorporation of one atom of oxygen);GO:0044550(secondary metabolite biosynthetic process)	NA	cytochrome P450 71D8-like [Glycine max]	0.395948	0.732368	0.700452	0	0	0	inf	inf	1.16274e-15	up	yes
69	100798783	XM_003549357.3	GO:0004620(phospholipase activity);GO:0005737(cytoplasm);GO:0016020(membrane);GO:0047372(acylglycerol lipase activity)	NA	patatin-like protein 2 [Glycine max]	0.324119	1.88314	2.21011	0	0	0	inf	inf	1.19018e-15	up	yes
70	100809384	NM_001254229.2	GO:0009507(chloroplast);GO:0016491(oxidoreductase activity);GO:0055114(oxidation-reduction process)	04146(Peroxisome)	uncharacterized protein LOC100809384 [Glycine max]	0.523441	1.35106	1.19839	0	0	0	inf	inf	1.78481e-15	up	yes
71	100806134	XM_003539944.3	GO:0003677(DNA binding);GO:0005634(nucleus);GO:0006355(regulation of transcription, DNA-templated);GO:0007275(multicellular organism development);GO:0009299(mRNA transcription);GO:0009416(response to light stimulus)	04016(MAPK signaling pathway - plant);04075(Plant hormone signal transduction);04626(Plant-pathogen interaction)	protein LIGHT-DEPENDENT SHORT HYPOCOTYLS 10 [Glycine max]	1.65907	0.953775	0.547131	0	0	0	inf	inf	2.43462e-15	up	yes
72	100811731	XM_003548240.4	NA	NA	miraculin [Glycine max]	0.432225	9.70414	3.04781	0	0	0	inf	inf	3.43543e-15	up	yes
73	100800795	XM_003539532.4	GO:0005249(voltage-gated potassium channel activity);GO:0005887(integral component of plasma membrane);GO:0042391(regulation of membrane potential)	04626(Plant-pathogen interaction)	cyclic nucleotide-gated ion channel 4 [Glycine max]	0.661278	1.00182	0.218592	0	0	0	inf	inf	3.71573e-15	up	yes
74	100807807	XM_003516635.4	GO:0005576(extracellular region);GO:0005618(cell wall);GO:0009664(plant-type cell wall organization);GO:0009826(unidimensional cell growth);GO:0009828(plant-type cell wall loosening);GO:0009831(plant-type cell wall modification involved in multidimensional cell growth);GO:0016020(membrane);GO:0048767(root hair elongation)	NA	expansin-A7 [Glycine max]	0.521079	0.944603	2.03012	0	0	0	inf	inf	6.85493e-15	up	yes
75	102664672	XM_006606260.3	GO:0003677(DNA binding);GO:0003700(DNA binding transcription factor activity);GO:0005634(nucleus);GO:0005643(nuclear pore);GO:0006351(transcription, DNA-templated);GO:0006355(regulation of transcription, DNA-templated);GO:0006952(defense response);GO:0009873(ethylene-activated signaling pathway);GO:0010087(phloem or xylem histogenesis);GO:0010200(response to chitin);GO:0045893(positive regulation…	NA	LOW QUALITY PROTEIN: ethylene-responsive transcription factor 2 [Glycine max]	0.516914	1.34899	1.66185	0	0	0	inf	inf	1.02158e-13	up	yes
76	100787833	XR_001389311.1	GO:0005737(cytoplasm)	NA	putative magnesium transporter NIPA7 [Glycine soja]	0.191858	0.541358	0.76323	0	0	0	inf	inf	1.53071e-13	up	yes
77	100812268	XM_003548241.4	NA	NA	miraculin [Glycine max]	0.208927	12.2017	6.48998	0	0	0	inf	inf	1.87918e-13	up	yes
78	100780568	XM_003518932.4	GO:0030599(pectinesterase activity);GO:0046910(pectinesterase inhibitor activity);GO:0071944(cell periphery)	00040(Pentose and glucuronate interconversions)	probable pectinesterase/pectinesterase inhibitor 41 [Glycine max]	0.160541	1.27361	0.945305	0	0	0	inf	inf	3.26231e-13	up	yes
79	100500657	NM_001250549.2	GO:0005737(cytoplasm);GO:0008171(O-methyltransferase activity);GO:0009718(anthocyanin-containing compound biosynthetic process);GO:0033485(cyanidin 3-O-glucoside biosynthetic process);GO:0033486(delphinidin 3-O-glucoside biosynthetic process);GO:0043473(pigmentation);GO:0046872(metal ion binding)	00360(Phenylalanine metabolism);00940(Phenylpropanoid biosynthesis);00945(Stilbenoid, diarylheptanoid and gingerol biosynthesis);00941(Flavonoid biosynthesis)	putative caffeoyl-CoA 3-O-methyltransferase [Glycine max]	0.332646	1.15573	2.6445	0	0	0	inf	inf	1.9794e-12	up	yes
80	106799628	XR_001389317.2	NA	NA		13.709	3.77877	0.364807	0	0	0	inf	inf	3.40229e-12	up	yes
81	100777149	XM_003530674.4	GO:0005737(cytoplasm);GO:0016740(transferase activity)	00940(Phenylpropanoid biosynthesis);00945(Stilbenoid, diarylheptanoid and gingerol biosynthesis);00941(Flavonoid biosynthesis)	omega-hydroxypalmitate O-feruloyl transferase [Glycine max]	0.095971	2.20121	1.8162	0	0	0	inf	inf	9.95442e-12	up	yes
82	100778947	XM_003532835.4	GO:0003674(molecular_function);GO:0005575(cellular_component);GO:0008150(biological_process)	NA	uncharacterized protein LOC100778947 [Glycine max]	0.113184	0.455345	1.25069	0	0	0	inf	inf	1.13628e-11	up	yes
83	100805902	XM_003518488.4	GO:0000287(magnesium ion binding);GO:0005575(cellular_component);GO:0008757(S-adenosylmethionine-dependent methyltransferase activity);GO:0009944(polarity specification of adaxial/abaxial axis);GO:0010252(auxin homeostasis);GO:0032259(methylation);GO:0042802(identical protein binding);GO:0051749(indole acetic acid carboxyl methyltransferase activity);GO:0103007(indole-3-acetate carboxyl methyltra…	NA	indole-3-acetate O-methyltransferase 1 [Glycine max]	0.709221	0.560958	0.088875	0	0	0	inf	inf	4.44404e-11	up	yes
84	100777271	XM_003524723.4	GO:0005576(extracellular region);GO:0005618(cell wall);GO:0005829(cytosol);GO:0006952(defense response);GO:0007165(signal transduction);GO:0009505(plant-type cell wall);GO:0009506(plasmodesma);GO:0016020(membrane);GO:0090353(polygalacturonase inhibitor activity)	NA	polygalacturonase inhibitor 2 [Glycine max]	0.042378	3.99629	2.55384	0	0	0	inf	inf	6.91744e-10	up	yes
85	100805736	XM_003552593.4	GO:0005576(extracellular region);GO:0006869(lipid transport);GO:0008289(lipid binding)	NA	uncharacterized protein LOC100805736 [Glycine max]	0	5.18306	3.9499	0	0	0	inf	inf	2.0153e-07	up	yes
86	100819627	XM_006601910.3;XM_014770781.2	GO:0005576(extracellular region);GO:0006869(lipid transport);GO:0008289(lipid binding);GO:0008289(lipid binding)	NA	uncharacterized protein LOC100811611 [Glycine max]	0	4.61482	3.15629	0	0	0	inf	inf	2.43397e-07	up	yes
87	102662161	XM_026124952.1	NA	NA	serine/threonine-protein phosphatase 7 long form homolog [Glycine max]	0	2.39482	1.3131	0	0	0	inf	inf	3.0353e-07	up	yes
88	100796859	XM_026126119.1	GO:0005576(extracellular region);GO:0016846(carbon-sulfur lyase activity)	00380(Tryptophan metabolism)	tryptophan aminotransferase-related protein 4 [Glycine max]	1.9827	0	0.982251	0	0	0	inf	inf	4.26982e-07	up	yes
89	100814828	XM_003552610.4	GO:0005576(extracellular region);GO:0006869(lipid transport);GO:0008289(lipid binding)	NA	uncharacterized protein LOC100811611 [Glycine max]	0	3.57815	2.02881	0	0	0	inf	inf	5.23106e-07	up	yes
90	100778784	XM_003534033.3	GO:0004866(endopeptidase inhibitor activity);GO:0005576(extracellular region);GO:0005618(cell wall);GO:0048046(apoplast)	NA	miraculin [Glycine max]	0	3.56645	1.06552	0	0	0	inf	inf	6.60625e-07	up	yes
91	100795160	XR_414390.3	NA	NA	hypothetical protein GLYMA_05G131000 [Glycine max]	111.959	78.9741	29.0444	0.082956	0	0	2651.74	11.3727	7.14355e-63	up	yes
92	100802187	XM_003519299.3	GO:0005509(calcium ion binding);GO:0005544(calcium-dependent phospholipid binding);GO:0005886(plasma membrane)	00010(Glycolysis / Gluconeogenesis);00051(Fructose and mannose metabolism);00562(Inositol phosphate metabolism);00710(Carbon fixation in photosynthetic organisms)	elicitor-responsive protein 1 [Glycine max]	16.6291	36.6913	34.8571	0.05192	0	0	1698.33	10.7299	3.48708e-68	up	yes
93	100527201	NM_001249408.2	GO:0004864(protein phosphatase inhibitor activity);GO:0005634(nucleus);GO:0005737(cytoplasm);GO:0009738(abscisic acid-activated signaling pathway);GO:0010427(abscisic acid binding);GO:0080163(regulation of protein serine/threonine phosphatase activity)	NA	uncharacterized protein LOC100527201 [Glycine max]	58.1668	67.88	77.3978	0	0	0.153011	1329.61	10.3768	1.42457e-113	up	yes
94	100794832	XM_003543063.4	GO:0003674(molecular_function);GO:0005576(extracellular region);GO:0008150(biological_process)	04016(MAPK signaling pathway - plant);04075(Plant hormone signal transduction);04626(Plant-pathogen interaction)	PR1a precursor [Glycine max]	4557.78	3971.12	6001.98	0	0	11.6043	1252.19	10.2902	1.68581e-06	up	yes
95	100801111	XM_006590007.2	GO:0004252(serine-type endopeptidase activity);GO:0005618(cell wall)	NA	cucumisin [Glycine max]	21.755	25.9093	20.9633	0	0.024047	0.0355	1152.5	10.1705	1.91912e-135	up	yes
96	100820314	XM_003535162.4	GO:0003674(molecular_function);GO:0005575(cellular_component);GO:0008150(biological_process)	03440(Homologous recombination)	thaumatin-like protein 1b [Glycine max]	324.719	223.782	231.061	0	0.472335	0.391805	902.125	9.81718	2.42866e-42	up	yes
97	100814714	XM_003541876.4	GO:0005737(cytoplasm);GO:0016740(transferase activity);GO:0016747(transferase activity, transferring acyl groups other than amino-acyl groups)	00944(Flavone and flavonol biosynthesis);00943(Isoflavonoid biosynthesis)	hypothetical protein GLYMA_13G302700 [Glycine max]	6.18685	14.4145	12.1182	0	0.03669	0	891.783	9.80055	2.32824e-54	up	yes
98	100817155	XM_003554180.4	GO:0009699(phenylpropanoid biosynthetic process);GO:0042349(guiding stereospecific synthesis activity)	00970(Aminoacyl-tRNA biosynthesis)	dirigent protein 1 [Glycine max]	25.6023	50.0642	29.421	0.055594	0.064741	0	873.291	9.77032	3.20162e-82	up	yes
99	100527211	NR_157267.1	NA	NA	hypothetical protein GLYMA_15G160000 [Glycine max]	82.1399	60.6943	30.0365	0	0.102487	0.101105	849.104	9.7298	9.86675e-72	up	yes
100	100815215	XM_026124716.1;XM_003540208.3	GO:0005515(protein binding);GO:0005634(nucleus);GO:0016874(ligase activity);GO:0080147(root hair cell development);GO:0080167(response to karrikin);GO:0080167(response to karrikin)	NA	uncharacterized protein LOC100815215 isoform X1 [Glycine max]	15.7033	26.3799	22.6796	0	0.076513	0	846.429	9.72525	2.05391e-65	up	yes
101	100796758	XM_003542310.3	GO:0003959(NADPH dehydrogenase activity);GO:0005777(peroxisome);GO:0009695(jasmonic acid biosynthetic process);GO:0016629(12-oxophytodienoate reductase activity);GO:0031408(oxylipin biosynthetic process)	00592(alpha-Linolenic acid metabolism)	12-oxophytodienoate reductase 3 [Glycine max]	19.8742	53.4955	61.7797	0.165854	0	0	814.869	9.67042	5.25418e-29	up	yes
102	100811641	XM_003538916.3	GO:0004601(peroxidase activity);GO:0005576(extracellular region);GO:0006979(response to oxidative stress);GO:0020037(heme binding);GO:0042744(hydrogen peroxide catabolic process);GO:0046872(metal ion binding);GO:0055114(oxidation-reduction process);GO:0071456(cellular response to hypoxia)	00940(Phenylpropanoid biosynthesis)	lignin-forming anionic peroxidase [Glycine max]	28.5624	59.6974	42.6962	0.076811	0.044408	0.043809	793.538	9.63216	1.3594e-94	up	yes
103	100802763	XM_003522801.3	GO:0004503(monophenol monooxygenase activity);GO:0036263(L-DOPA monooxygenase activity)	00350(Tyrosine metabolism);00950(Isoquinoline alkaloid biosynthesis)	polyphenol oxidase, chloroplastic [Glycine max]	26.5735	61.5939	65.8948	0.091862	0.053489	0.052767	777.629	9.60294	2.41187e-77	up	yes
104	100780114	XM_003524051.3	GO:0005576(extracellular region);GO:0009055(electron transfer activity);GO:0009507(chloroplast);GO:0009651(response to salt stress);GO:0016614(oxidoreductase activity, acting on CH-OH group of donors);GO:0050660(flavin adenine dinucleotide binding);GO:0055114(oxidation-reduction process)	00052(Galactose metabolism);00500(Starch and sucrose metabolism)	berberine bridge enzyme-like 28 [Glycine max]	226.658	292.162	217.599	0.355979	0.315742	0.311695	748.837	9.54851	2.82318e-143	up	yes
105	100793958	XM_003543061.4	GO:0003674(molecular_function);GO:0005576(extracellular region);GO:0008150(biological_process)	04016(MAPK signaling pathway - plant);04075(Plant hormone signal transduction);04626(Plant-pathogen interaction)	PR1a precursor [Glycine max]	5948.02	5257.14	7722.58	11.2451	12.9246	1.17212	746.895	9.54476	5.35138e-36	up	yes
106	100775275	XM_003522834.3	GO:0005737(cytoplasm);GO:0005886(plasma membrane);GO:0006979(response to oxidative stress);GO:0016491(oxidoreductase activity);GO:0046686(response to cadmium ion);GO:0055114(oxidation-reduction process)	NA	eugenol synthase 1 [Glycine max]	13.7489	41.4375	33.3494	0.121167	0	0	730.693	9.51312	6.26759e-44	up	yes
107	100806374	XM_003531287.4	NA	NA	uncharacterized protein LOC100806374 [Glycine max]	23.3151	49.9406	29.2441	0	0	0.146914	697.686	9.44643	4.92413e-60	up	yes
108	100527782	NM_001250383.2	NA	NA	kunitz family trypsin and protease inhibitor protein precursor [Glycine max]	3.4518	52.0756	23.2533	0.054328	0	0.062413	674.833	9.39839	1.31806e-21	up	yes
109	100818907	NM_001254516.3	GO:0003677(DNA binding);GO:0003700(DNA binding transcription factor activity);GO:0005622(intracellular);GO:0005634(nucleus);GO:0006351(transcription, DNA-templated);GO:0006355(regulation of transcription, DNA-templated);GO:0006952(defense response);GO:0009507(chloroplast);GO:0009873(ethylene-activated signaling pathway);GO:0010200(response to chitin)	04016(MAPK signaling pathway - plant);04075(Plant hormone signal transduction)	ethylene-responsive transcription factor 15-like [Glycine max]	4.60952	13.14	13.7057	0.047652	0	0	660.104	9.36655	4.15389e-36	up	yes
110	100784223	XM_006605953.3	GO:0004674(protein serine/threonine kinase activity);GO:0005886(plasma membrane);GO:0006468(protein phosphorylation);GO:0009506(plasmodesma);GO:0042742(defense response to bacterium)	NA	putative receptor-like protein kinase At4g00960 [Glycine max]	4.36263	5.08718	3.22723	0.019867	0	0	638.095	9.31763	5.04124e-52	up	yes
111	100786739	XM_026129426.1	GO:0004659(prenyltransferase activity);GO:0009507(chloroplast)	00130(Ubiquinone and other terpenoid-quinone biosynthesis)	glycinol 4-dimethylallyltransferase-like [Glycine max]	11.6559	41.9065	26.3139	0	0.06456	0.06183	631.983	9.30374	4.72441e-46	up	yes
112	100786161	XM_003556130.2	GO:0004601(peroxidase activity);GO:0005576(extracellular region);GO:0006979(response to oxidative stress);GO:0020037(heme binding);GO:0042744(hydrogen peroxide catabolic process);GO:0046872(metal ion binding);GO:0055114(oxidation-reduction process);GO:0071456(cellular response to hypoxia)	00940(Phenylpropanoid biosynthesis)	lignin-forming anionic peroxidase [Glycine max]	40.2776	86.4151	57.7827	0.087358	0.169291	0.041863	617.983	9.27142	8.94175e-85	up	yes
113	100791557	NM_001254980.1	GO:0009505(plant-type cell wall);GO:0009506(plasmodesma);GO:0016020(membrane)	NA	Expansin-like B1 [Glycine soja]	37.3582	58.6524	37.8066	0.048823	0.056856	0.112178	614.244	9.26267	8.38297e-105	up	yes
114	547748	NM_001250342.2	GO:0004553(hydrolase activity, hydrolyzing O-glycosyl compounds);GO:0030247(polysaccharide binding);GO:0046658(anchored component of plasma membrane)	00500(Starch and sucrose metabolism)	endo-1,3-beta-glucanase precursor [Glycine max]	5.76304	6.60368	9.84313	0.037178	0	0	597.392	9.22254	1.38718e-45	up	yes
115	100799422	XM_003527119.3	GO:0046658(anchored component of plasma membrane)	NA	umecyanin [Glycine max]	103.168	95.8312	89.126	0.092023	0.10793	0.283932	595.441	9.21782	6.93639e-130	up	yes
116	112999628	XM_026125959.1	NA	NA	uncharacterized protein LOC112999628 [Glycine max]	35.7466	19.6842	5.25061	0.10347	0	0	586.464	9.1959	6.72414e-25	up	yes
117	102663904	XR_001383023.1	NA	NA	hypothetical protein glysoja_022915 [Glycine soja]	11.4937	19.6988	21.1929	0	0.089449	0	585.645	9.19388	3.50276e-47	up	yes
118	100818538	XM_006589406.2	GO:0004601(peroxidase activity);GO:0005576(extracellular region);GO:0006979(response to oxidative stress);GO:0020037(heme binding);GO:0042744(hydrogen peroxide catabolic process);GO:0046872(metal ion binding);GO:0055114(oxidation-reduction process);GO:0071456(cellular response to hypoxia)	00940(Phenylpropanoid biosynthesis)	lignin-forming anionic peroxidase [Glycine max]	5.32692	13.0389	8.99293	0	0.04801	0	569.855	9.15445	3.4039e-41	up	yes
119	100787228	NM_001317452.2	GO:0005737(cytoplasm);GO:0005829(cytosol);GO:0016740(transferase activity);GO:0016747(transferase activity, transferring acyl groups other than amino-acyl groups)	NA	HXXXD-type acyl-transferase family protein [Glycine max]	3.45798	8.51842	7.53444	0	0	0.034793	560.769	9.13126	1.00289e-38	up	yes
120	100789410	NM_001254191.1	GO:0016020(membrane);GO:0016709(oxidoreductase activity, acting on paired donors, with incorporation or reduction of molecular oxygen, NAD(P)H as one donor, and incorporation of one atom of oxygen);GO:0042343(indole glucosinolate metabolic process);GO:0044550(secondary metabolite biosynthetic process);GO:0098542(defense response to other organism)	00943(Isoflavonoid biosynthesis)	isoflavone 2'-hydroxylase-like [Glycine max]	122.173	163.213	118.169	0.179135	0.205966	0.341602	555.324	9.11719	1.70603e-111	up	yes
121	100808840	XM_003545727.4	GO:0003674(molecular_function);GO:0005576(extracellular region);GO:0008150(biological_process)	04016(MAPK signaling pathway - plant);04075(Plant hormone signal transduction);04626(Plant-pathogen interaction)	pathogenesis-related protein 1 [Glycine max]	345.212	357.02	637.686	1.28259	0.564311	0.610763	545.2	9.09064	1.05356e-78	up	yes
122	100785797	XM_003522134.4	GO:0009699(phenylpropanoid biosynthetic process);GO:0042349(guiding stereospecific synthesis activity)	00970(Aminoacyl-tRNA biosynthesis)	dirigent protein 22 [Glycine max]	106.941	139.229	152.886	0.130857	0.364303	0.240447	542.486	9.08344	1.58917e-108	up	yes
123	100500414	XR_001388570.1	NA	NA	unknown [Glycine max]	76.0542	89.7869	37.9396	0.175738	0.202461	0	538.819	9.07366	2.10506e-73	up	yes
124	100794673	100794673	NA	NA	hypothetical protein GLYMA_07G076300 [Glycine max]	24.7587	27.826	15.4516	0	0.066445	0.064387	520.028	9.02245	1.11302e-71	up	yes
125	100816003	NM_001255469.2	GO:0003959(NADPH dehydrogenase activity);GO:0005622(intracellular);GO:0055114(oxidation-reduction process)	00592(alpha-Linolenic acid metabolism)	hypothetical protein GLYMA_15G223900 [Glycine max]	211.706	318.264	303.399	0.551463	0.571107	0.516599	508.41	8.98985	1.25303e-122	up	yes
126	100816057	XM_003535160.4	GO:0003674(molecular_function);GO:0005575(cellular_component);GO:0008150(biological_process)	03440(Homologous recombination)	thaumatin-like protein 1b [Glycine max]	323.189	229.067	231.517	0.759035	0.417827	0.460532	478.671	8.90289	8.35684e-119	up	yes
127	100781617	XM_003531327.4;XM_006585243.3	GO:0016020(membrane);GO:0016709(oxidoreductase activity, acting on paired donors, with incorporation or reduction of molecular oxygen, NAD(P)H as one donor, and incorporation of one atom of oxygen);GO:0044550(secondary metabolite biosynthetic process);GO:0044550(secondary metabolite biosynthetic process)	NA	cytochrome P450 CYP736A12 isoform X1 [Glycine max];cytochrome P450 CYP736A12 isoform X2 [Glycine max]	36.0606	22.3095	47.0459	0.0795091	0.0815909	0.06192	472.675	8.88471	6.76482e-95	up	yes
128	102669378	XM_006576295.2	NA	NA	uncharacterized protein LOC102669378 [Glycine max]	7.79434	11.062	6.06564	0.054266	0	0	459.256	8.84316	2.06074e-38	up	yes
129	100781665	XM_003535524.3	GO:0005829(cytosol);GO:0005886(plasma membrane);GO:0006520(cellular amino acid metabolic process);GO:0006580(ethanolamine metabolic process);GO:0009793(embryo development ending in seed dormancy);GO:0016831(carboxy-lyase activity);GO:0019752(carboxylic acid metabolic process);GO:0030170(pyridoxal phosphate binding)	00340(Histidine metabolism)	serine decarboxylase 1 [Glycine max]	3.42587	11.591	10.9384	0.026722	0.030096	0	456.815	8.83547	4.59739e-39	up	yes
130	100794523	NM_001254143.2;XM_014777146.2	GO:0005506(iron ion binding);GO:0005737(cytoplasm);GO:0006949(syncytium formation);GO:0019310(inositol catabolic process);GO:0019853(L-ascorbic acid biosynthetic process);GO:0050113(inositol oxygenase activity);GO:0055114(oxidation-reduction process);GO:0055114(oxidation-reduction process)	00053(Ascorbate and aldarate metabolism);00562(Inositol phosphate metabolism);00562(Inositol phosphate metabolism)	uncharacterized protein LOC100794523 [Glycine max];uncharacterized protein LOC100794523 isoform X1 [Glycine max]	11.2772	8.41475	12.0863	0.0335206	0	0.0379636	444.55	8.7962	4.935e-68	up	yes
131	106794095	XM_014766319.2	GO:0003674(molecular_function);GO:0005576(extracellular region);GO:0008150(biological_process)	04016(MAPK signaling pathway - plant);04075(Plant hormone signal transduction);04626(Plant-pathogen interaction)	PR1a precursor [Glycine max]	3148.85	2849.92	4538.73	8.76395	7.57002	7.47571	442.572	8.78977	3.30212e-118	up	yes
132	100526899	NM_001364670.1	NA	NA	uncharacterized protein LOC100526899 [Glycine max]	87.0485	53.4462	25.9091	0.085483	0.298646	0	433.198	8.75888	6.21926e-47	up	yes
133	111240477	NM_001356517.1	NA	NA	unknown [Glycine max]	41.0643	25.4037	5.98231	0.028916	0.071399	0.070436	424.304	8.72896	2.87344e-32	up	yes
134	100101844	NM_001251131.2	GO:0004864(protein phosphatase inhibitor activity);GO:0005634(nucleus);GO:0005737(cytoplasm);GO:0009738(abscisic acid-activated signaling pathway);GO:0010427(abscisic acid binding);GO:0080163(regulation of protein serine/threonine phosphatase activity)	NA	stress-induced protein SAM22 [Glycine max]	4667.35	5636.49	5810.76	9.72293	9.18802	19.5195	419.319	8.7119	4.72656e-81	up	yes
135	100809397	NM_001255686.2	GO:0005576(extracellular region);GO:0016042(lipid catabolic process);GO:0016298(lipase activity);GO:0052689(carboxylic ester hydrolase activity)	00901(Indole alkaloid biosynthesis)	GDSL esterase/lipase 5-like precursor [Glycine max]	3.79341	6.44571	13.0187	0.055983	0	0	415.444	8.69851	1.27497e-29	up	yes
136	100802182	XM_014769490.2;XM_003551008.4	GO:0005524(ATP binding);GO:0005634(nucleus);GO:0006952(defense response);GO:0043130(ubiquitin binding);GO:0043531(ADP binding);GO:0043531(ADP binding)	04075(Plant hormone signal transduction);04075(Plant hormone signal transduction)	probable disease resistance protein At5g66900 [Glycine max]	4.54695	2.57472	1.02962	0	0.0196836	0	414.115	8.69389	1.49715e-26	up	yes
137	100787419	XM_003540240.3	GO:0002679(respiratory burst involved in defense response);GO:0004842(ubiquitin-protein transferase activity);GO:0005737(cytoplasm);GO:0005829(cytosol);GO:0006952(defense response);GO:0009414(response to water deprivation);GO:0010200(response to chitin);GO:0016567(protein ubiquitination);GO:0051865(protein autoubiquitination)	NA	E3 ubiquitin-protein ligase PUB23 [Glycine max]	7.56741	10.085	8.06161	0.029408	0.034247	0	403.959	8.65806	4.73092e-66	up	yes
138	100789064	XM_003546586.4	NA	NA	alpha-amylase/subtilisin inhibitor [Glycine max]	529.471	592.938	498.007	1.43601	1.59427	1.0086	401.204	8.64819	2.31935e-132	up	yes
139	100783697	XM_003524118.3	GO:0005576(extracellular region);GO:0009826(unidimensional cell growth);GO:0009828(plant-type cell wall loosening);GO:0019953(sexual reproduction)	NA	expansin-like B1 [Glycine max]	3.00759	11.2949	6.20724	0	0.051673	0	396.915	8.63268	1.88457e-26	up	yes
140	100793071	XM_003543059.3	GO:0003674(molecular_function);GO:0005576(extracellular region);GO:0008150(biological_process)	04016(MAPK signaling pathway - plant);04075(Plant hormone signal transduction);04626(Plant-pathogen interaction)	PR1a precursor [Glycine max]	2716.88	2448.7	3239.29	6.32147	7.64988	7.30477	395.038	8.62585	1.0368e-130	up	yes
141	100798341	NM_001255479.2	GO:0004022(alcohol dehydrogenase (NAD) activity);GO:0005737(cytoplasm);GO:0005829(cytosol);GO:0008270(zinc ion binding);GO:0055114(oxidation-reduction process)	00010(Glycolysis / Gluconeogenesis);00071(Fatty acid degradation);00350(Tyrosine metabolism)	Alcohol dehydrogenase-like 2 [Glycine soja]	16.8931	40.1142	23.4778	0	0	0.211415	380.697	8.5725	1.65554e-23	up	yes
142	102659677	XM_006584199.1	NA	NA		47.8188	52.7952	52.3124	0.107635	0.295731	0	379.126	8.56653	3.42701e-78	up	yes
143	100804226	NM_001256078.1	NA	NA	uncharacterized protein LOC100804226 precursor [Glycine max]	3.74638	21.7922	3.22672	0	0.079016	0	364.044	8.50797	2.58066e-16	up	yes
144	100802552	XM_003521206.4	NA	NA	hypothetical protein GLYMA_03G016000 [Glycine max]	8.30081	7.10023	3.03931	0.051368	0	0	358.985	8.48778	7.24537e-28	up	yes
145	547547	NM_001251239.2	GO:0003674(molecular_function);GO:0005576(extracellular region);GO:0008150(biological_process)	04016(MAPK signaling pathway - plant);04075(Plant hormone signal transduction);04626(Plant-pathogen interaction)	PR1a precursor [Glycine max]	2868.35	2606.88	3835.38	8.33296	6.76034	11.3412	352.215	8.46031	1.73647e-96	up	yes
146	547636	NM_001248763.1	NA	NA	24 kDa seed coat protein precursor [Glycine max]	11.0739	15.9275	42.3853	0	0.068157	0.134476	342.425	8.41965	3.19297e-32	up	yes
147	100812336	XM_003520893.4	GO:0005507(copper ion binding);GO:0016722(oxidoreductase activity, oxidizing metal ions)	NA	laccase-7 [Glycine max]	88.0308	141.55	127.553	0.296487	0.428172	0.319199	342.129	8.4184	1.82178e-106	up	yes
148	100816697	XM_003531803.4	GO:0009813(flavonoid biosynthetic process);GO:0043231(intracellular membrane-bounded organelle);GO:0052696(flavonoid glucuronidation);GO:0080043(quercetin 3-O-glucosyltransferase activity);GO:0080044(quercetin 7-O-glucosyltransferase activity)	00565(Ether lipid metabolism);00600(Sphingolipid metabolism)	UDP-glycosyltransferase 83A1 [Glycine max]	30.2129	47.7772	47.5781	0.11634	0.101612	0.165766	327.241	8.35421	3.40154e-102	up	yes
149	100812639	XM_003532821.3;XM_014778972.2	GO:0004553(hydrolase activity, hydrolyzing O-glycosyl compounds);GO:0016052(carbohydrate catabolic process);GO:0008422(beta-glucosidase activity);GO:0009651(response to salt stress);GO:0009725(response to hormone);GO:0019762(glucosinolate catabolic process);GO:0019762(glucosinolate catabolic process)	NA	vicianin hydrolase isoform X1 [Glycine max];vicianin hydrolase isoform X2 [Glycine max]	2.25905	2.50198	2.35301	0.0220317	0	0	322.9	8.33494	1.6653e-32	up	yes
150	100500477	NM_001251783.2	GO:0004364(glutathione transferase activity);GO:0005737(cytoplasm);GO:0006749(glutathione metabolic process);GO:0009407(toxin catabolic process)	00480(Glutathione metabolism)	tau class glutathione S-transferase [Glycine max]	87.6608	137.732	145.355	0.457949	0.476296	0.228688	318.804	8.31653	3.4283e-93	up	yes
151	100816065	XM_003519952.3	NA	03040(Spliceosome);04141(Protein processing in endoplasmic reticulum);04144(Endocytosis)	uncharacterized protein LOC100816065 [Glycine max]	59.6027	56.5775	28.2527	0.249549	0	0.204779	317.905	8.31245	1.69483e-42	up	yes
152	100500519	NR_157266.1	NA	NA	hypothetical protein GLYMA_15G160100 [Glycine max]	68.1716	48.4514	18.918	0.041545	0.291321	0.095116	316.698	8.30696	1.12877e-44	up	yes
153	112999519	XM_026125623.1	NA	NA	uncharacterized protein LOC112999519 [Glycine max]	29.0867	20.5314	6.57528	0.082812	0.096438	0	313.492	8.29228	2.24241e-31	up	yes
154	100792847	XM_003521526.4	GO:0030599(pectinesterase activity);GO:0046910(pectinesterase inhibitor activity);GO:0071944(cell periphery)	00040(Pentose and glucuronate interconversions)	pectinesterase [Glycine max]	2.31582	3.16747	3.51286	0	0.028841	0	311.922	8.28504	2.61915e-32	up	yes
155	100778998	XM_003520551.4	GO:0003677(DNA binding);GO:0003700(DNA binding transcription factor activity);GO:0005622(intracellular);GO:0005634(nucleus);GO:0006351(transcription, DNA-templated);GO:0006355(regulation of transcription, DNA-templated);GO:0009873(ethylene-activated signaling pathway);GO:0010200(response to chitin)	NA	ethylene-responsive transcription factor ERF098 [Glycine max]	2.45821	7.32979	12.608	0	0	0.072294	309.791	8.27515	1.59287e-19	up	yes
156	100814588	XR_418784.2	NA	NA	hypothetical protein glysoja_040390 [Glycine soja]	70.8868	40.1412	16.7354	0	0.312256	0.103786	307.093	8.26253	2.48261e-34	up	yes
157	102667953	XM_006583661.2	NA	03040(Spliceosome);04141(Protein processing in endoplasmic reticulum);04144(Endocytosis)	uncharacterized protein LOC102667953 [Glycine max]	7.80262	7.80715	3.9259	0	0.065248	0	299.406	8.22596	5.71828e-35	up	yes
158	100812491	XM_003552110.4	GO:0005737(cytoplasm);GO:0008270(zinc ion binding);GO:0009617(response to bacterium);GO:0009626(plant-type hypersensitive response);GO:0009809(lignin biosynthetic process);GO:0045551(cinnamyl-alcohol dehydrogenase activity);GO:0046029(mannitol dehydrogenase activity);GO:0047681(aryl-alcohol dehydrogenase (NADP+) activity);GO:0052747(sinapyl alcohol dehydrogenase activity);GO:0055114(oxidation-red…	00940(Phenylpropanoid biosynthesis)	probable mannitol dehydrogenase [Glycine max]	15.3514	30.9418	21.9802	0	0.078569	0.152957	294.885	8.20401	6.35086e-55	up	yes
159	100804509	XM_006590580.3	GO:0016020(membrane);GO:0016709(oxidoreductase activity, acting on paired donors, with incorporation or reduction of molecular oxygen, NAD(P)H as one donor, and incorporation of one atom of oxygen);GO:0042343(indole glucosinolate metabolic process);GO:0044550(secondary metabolite biosynthetic process);GO:0098542(defense response to other organism)	00943(Isoflavonoid biosynthesis)	cytochrome P450 81E8 [Glycine max]	19.7003	29.065	23.7412	0.056819	0.132101	0.057719	293.978	8.19956	6.70435e-99	up	yes
160	100500553	NM_001249082.2	NA	NA	stigma-specific STIG1-like protein precursor [Glycine max]	1.39753	10.2592	10.0139	0.073953	0	0	293.033	8.19492	2.05919e-15	up	yes
161	100811590	XM_003535086.4	GO:0008375(acetylglucosaminyltransferase activity);GO:0016021(integral component of membrane);GO:0016757(transferase activity, transferring glycosyl groups)	NA	uncharacterized protein LOC100811590 [Glycine max]	1.15871	2.10986	1.00785	0	0.014881	0	287.375	8.16679	2.42873e-20	up	yes
162	100808852	XM_003546785.2;XM_014767493.1	GO:0005576(extracellular region);GO:0016042(lipid catabolic process);GO:0016298(lipase activity);GO:0052689(carboxylic ester hydrolase activity);GO:0052689(carboxylic ester hydrolase activity)	00901(Indole alkaloid biosynthesis);00901(Indole alkaloid biosynthesis)	GDSL esterase/lipase 5 isoform X1 [Glycine max];GDSL esterase/lipase 1 isoform X2 [Glycine max]	2.50034	4.31432	8.9624	0.054911	0	0	287.321	8.16652	2.75011e-23	up	yes
163	100811309	NM_001358219.1	GO:0005737(cytoplasm);GO:0009733(response to auxin);GO:0016874(ligase activity)	04075(Plant hormone signal transduction)	auxin-responsive protein GH3 [Glycine max]	4.32019	4.68098	5.42214	0	0	0.050228	287.157	8.16569	1.08034e-43	up	yes
164	100787358	XM_003536164.3	GO:0004190(aspartic-type endopeptidase activity);GO:0006508(proteolysis);GO:0030163(protein catabolic process)	NA	basic 7S globulin [Glycine max]	49.6146	139.866	104.534	0.426892	0.17048	0.435858	284.558	8.15258	1.93846e-52	up	yes
165	100797662	NM_001254529.2	GO:0003959(NADPH dehydrogenase activity);GO:0005622(intracellular);GO:0055114(oxidation-reduction process)	00592(alpha-Linolenic acid metabolism)	uncharacterized protein LOC100797662 [Glycine max]	58.8399	121.919	149.843	0.283014	0.740638	0.143515	283.252	8.14594	1.12307e-44	up	yes
166	100787037	XM_003539508.4	GO:0002213(defense response to insect);GO:0004022(alcohol dehydrogenase (NAD) activity);GO:0007568(aging);GO:0009507(chloroplast);GO:0016491(oxidoreductase activity);GO:0055114(oxidation-reduction process)	00960(Tropane, piperidine and pyridine alkaloid biosynthesis)	tropinone reductase homolog At5g06060 [Glycine max]	13.3676	21.3543	14.6345	0.044579	0.081929	0.053883	273.608	8.09596	7.19269e-67	up	yes
167	100775549	XM_003548675.4	GO:0005737(cytoplasm);GO:0009555(pollen development);GO:0010584(pollen exine formation);GO:0016410(N-acyltransferase activity);GO:0050734(hydroxycinnamoyltransferase activity);GO:0080072(spermidine:sinapoyl CoA N-acyltransferase activity);GO:0080073(spermidine:coumaroyl CoA N-acyltransferase activity);GO:0080074(spermidine:caffeoyl CoA N-acyltransferase activity);GO:0080075(spermidine:feruloyl Co…	00940(Phenylpropanoid biosynthesis);00945(Stilbenoid, diarylheptanoid and gingerol biosynthesis);00941(Flavonoid biosynthesis)	spermidine hydroxycinnamoyl transferase [Glycine max]	2.95994	12.5906	15.8232	0.05382	0	0.062272	270.249	8.07814	1.65696e-26	up	yes
168	102659568	XM_006586224.3	GO:0005737(cytoplasm);GO:0006979(response to oxidative stress);GO:0015031(protein transport)	04144(Endocytosis)	uncharacterized protein LOC102659568 [Glycine max]	4.54784	25.6407	27.3333	0.027021	0.157897	0.028643	269.346	8.07332	7.04414e-26	up	yes
169	100775292	XM_003540301.2	GO:0004553(hydrolase activity, hydrolyzing O-glycosyl compounds);GO:0030247(polysaccharide binding);GO:0046658(anchored component of plasma membrane)	00500(Starch and sucrose metabolism)	glucan endo-1,3-beta-glucosidase [Glycine max]	2.89592	3.08455	3.89364	0.036845	0	0	267.99	8.06604	6.58281e-27	up	yes
170	100777935	XM_014763025.1	GO:0004659(prenyltransferase activity);GO:0009507(chloroplast)	00130(Ubiquinone and other terpenoid-quinone biosynthesis)	glycinol 4-dimethylallyltransferase-like [Glycine max]	12.1707	15.4188	10.3757	0.033129	0.109012	0	267.095	8.06121	2.6825e-62	up	yes
171	100801991	XM_003518189.4	GO:0004353(glutamate dehydrogenase [NAD(P)+] activity);GO:0005507(copper ion binding);GO:0005524(ATP binding);GO:0005739(mitochondrion);GO:0006520(cellular amino acid metabolic process);GO:0006807(nitrogen compound metabolic process);GO:0008270(zinc ion binding);GO:0009646(response to absence of light);GO:0009651(response to salt stress);GO:0016491(oxidoreductase activity);GO:0046686(response to …	00910(Nitrogen metabolism);00250(Alanine, aspartate and glutamate metabolism);00220(Arginine biosynthesis);00471(D-Glutamine and D-glutamate metabolism)	glutamate dehydrogenase 1 [Glycine max]	47.5843	101.309	67.1109	0.03132	0.252594	0.538439	262.666	8.03708	1.27551e-28	up	yes
172	106798902	XR_001388569.2	NA	NA	PREDICTED: uncharacterized protein LOC108347849 [Vigna angularis]	113.889	110.415	64.4906	0.219756	0.444385	0.469482	254.754	7.99296	4.58098e-95	up	yes
173	100305352	NM_001250928.3	NA	NA	trypsin inhibitor (Kunitz) family of protease inhibitors precursor [Glycine max]	29.6965	43.1773	36.5647	0.085407	0.149189	0.196062	254.119	7.98936	2.88854e-97	up	yes
174	100797519	XM_026125883.1	GO:0009507(chloroplast)	NA	probable F-box protein At4g22030 [Glycine max]	0.690458	2.02102	1.88299	0	0.018406	0	249.618	7.96358	2.84715e-17	up	yes
175	100806935	XM_003516941.4	GO:0009699(phenylpropanoid biosynthetic process);GO:0042349(guiding stereospecific synthesis activity)	00970(Aminoacyl-tRNA biosynthesis)	dirigent protein 22 [Glycine max]	23.1328	75.2328	85.6649	0.169147	0.502201	0.066182	249.523	7.96303	1.79028e-34	up	yes
176	100783575	XM_006598975.3	GO:0005509(calcium ion binding)	04626(Plant-pathogen interaction)	putative calcium-binding protein CML23 [Glycine max]	19.8963	27.8022	24.2556	0	0.220972	0.067994	249.005	7.96003	5.91036e-59	up	yes
177	100170748	NM_001251765.2	NA	NA	putative protease inhibitor [Glycine max]	1057.52	1004.09	914.337	5.55858	3.09998	3.33357	248.158	7.95511	6.59059e-105	up	yes
178	100811144	XM_003542237.4	GO:0004970(ionotropic glutamate receptor activity);GO:0005217(intracellular ligand-gated ion channel activity);GO:0006811(ion transport);GO:0006874(cellular calcium ion homeostasis);GO:0009416(response to light stimulus);GO:0016021(integral component of membrane)	NA	glutamate receptor 2.8 [Glycine max]	3.5852	6.80264	3.7125	0.027126	0.031814	0	239.232	7.90227	1.73239e-36	up	yes
179	100789386	NM_001254043.1	GO:0016020(membrane);GO:0016709(oxidoreductase activity, acting on paired donors, with incorporation or reduction of molecular oxygen, NAD(P)H as one donor, and incorporation of one atom of oxygen);GO:0044550(secondary metabolite biosynthetic process)	NA	cytochrome P450 82A3 [Glycine max]	9.68428	25.0921	29.9699	0.026544	0.061714	0.182968	238.717	7.89916	8.81137e-37	up	yes
180	100780605	NM_001317483.2	GO:0016020(membrane);GO:0016709(oxidoreductase activity, acting on paired donors, with incorporation or reduction of molecular oxygen, NAD(P)H as one donor, and incorporation of one atom of oxygen);GO:0044550(secondary metabolite biosynthetic process)	NA	cytochrome P450 71D8 [Glycine max]	279.894	373.728	327.647	0.86994	0.707109	2.54384	238.12	7.89555	5.62689e-46	up	yes
181	106796818	XM_026126665.1	GO:0005576(extracellular region);GO:0006869(lipid transport);GO:0008289(lipid binding)	NA	uncharacterized protein LOC106796818 [Glycine max]	0	7.33244	4.37156	0.049694	0	0	235.521	7.87971	5.79932e-06	up	yes
182	100500680	NM_001250927.2	GO:0004364(glutathione transferase activity);GO:0005737(cytoplasm);GO:0006749(glutathione metabolic process);GO:0009407(toxin catabolic process)	00480(Glutathione metabolism)	tau class glutathione S-transferase [Glycine max]	2.93433	3.58939	4.55277	0.047652	0	0	232.445	7.86075	1.95266e-24	up	yes
183	100817436	XM_014768463.2	GO:0003677(DNA binding);GO:0003700(DNA binding transcription factor activity);GO:0005634(nucleus);GO:0006351(transcription, DNA-templated);GO:0006355(regulation of transcription, DNA-templated);GO:0009873(ethylene-activated signaling pathway);GO:0045893(positive regulation of transcription, DNA-templated);GO:0048510(regulation of timing of transition from vegetative to reproductive phase)	03040(Spliceosome)	ethylene-responsive transcription factor ABR1 isoform X1 [Glycine max]	19.215	38.1751	34.8059	0.104927	0.108845	0.213387	215.835	7.75379	5.37081e-71	up	yes
184	100807174	NM_001252717.3	GO:0006952(defense response);GO:0009506(plasmodesma);GO:0046658(anchored component of plasma membrane)	NA	uncharacterized protein LOC100807174 [Glycine max]	11.7448	32.1058	20.3793	0.053776	0.125249	0.12356	212.271	7.72976	1.68856e-47	up	yes
185	100779487	XM_003549899.4	GO:0005576(extracellular region);GO:0009826(unidimensional cell growth);GO:0009828(plant-type cell wall loosening);GO:0019953(sexual reproduction)	NA	expansin-like B1 [Glycine max]	285.591	328.119	321.709	0.695751	0.484145	3.27106	210.162	7.71536	2.06107e-28	up	yes
186	112577497	NM_001364351.1	NA	NA	potato inhibitor I-like [Glycine max]	231.647	183.869	153.03	1.20252	0.87483	0.659093	207.768	7.69883	1.85247e-107	up	yes
187	100500607	NM_001249803.2	GO:0003700(DNA binding transcription factor activity);GO:0005634(nucleus);GO:0010200(response to chitin);GO:0043565(sequence-specific DNA binding);GO:0044212(transcription regulatory region DNA binding)	NA	C2H2-type zinc finger protein [Glycine max]	4.02702	15.8721	14.3312	0	0	0.16765	204.177	7.67368	3.11984e-18	up	yes
188	113001488	XM_026128352.1	NA	NA	uncharacterized protein LOC102662161 [Glycine max]	0.893394	4.35029	2.3052	0.037149	0	0	203.206	7.6668	3.01848e-15	up	yes
189	100791624	XM_026124352.1;XM_026124351.1;XM_026124347.1;XM_026124350.1;XM_026124349.1;XM_026124348.1	GO:0005887(integral component of plasma membrane);GO:0043231(intracellular membrane-bounded organelle);GO:0043682(copper-transporting ATPase activity);GO:0043682(copper-transporting ATPase activity)	04016(MAPK signaling pathway - plant);04016(MAPK signaling pathway - plant)	probable copper-transporting ATPase HMA5 isoform X2 [Glycine max];probable copper-transporting ATPase HMA5 isoform X1 [Glycine max]	2.32224	3.19407	2.36568	0	0.0392395	0	200.869	7.65011	1.7675e-34	up	yes
190	100788074	XM_003520776.4	GO:0005544(calcium-dependent phospholipid binding);GO:0005886(plasma membrane);GO:0006952(defense response);GO:0010186(positive regulation of cellular defense response);GO:0019725(cellular homeostasis);GO:0060548(negative regulation of cell death);GO:0090332(stomatal closure)	NA	protein BONZAI 3 [Glycine max]	10.4884	13.0161	8.46838	0.052513	0.087208	0.024909	194.21	7.60148	3.69089e-78	up	yes
191	100800600	XM_014771455.2	GO:0003677(DNA binding);GO:0003700(DNA binding transcription factor activity);GO:0005622(intracellular);GO:0005634(nucleus);GO:0006351(transcription, DNA-templated);GO:0006355(regulation of transcription, DNA-templated);GO:0006952(defense response);GO:0009867(jasmonic acid mediated signaling pathway);GO:0009873(ethylene-activated signaling pathway)	04016(MAPK signaling pathway - plant);04075(Plant hormone signal transduction)	ethylene-responsive transcription factor 1B [Glycine max]	6.20761	7.41514	2.67939	0.015272	0.011857	0.058483	190.419	7.57303	9.13712e-42	up	yes
192	100777869	XM_003548014.4	GO:0004353(glutamate dehydrogenase [NAD(P)+] activity);GO:0005507(copper ion binding);GO:0005524(ATP binding);GO:0005739(mitochondrion);GO:0006520(cellular amino acid metabolic process);GO:0006807(nitrogen compound metabolic process);GO:0008270(zinc ion binding);GO:0009646(response to absence of light);GO:0009651(response to salt stress);GO:0016491(oxidoreductase activity);GO:0046686(response to …	00910(Nitrogen metabolism);00250(Alanine, aspartate and glutamate metabolism);00220(Arginine biosynthesis);00471(D-Glutamine and D-glutamate metabolism)	glutamate dehydrogenase 1 [Glycine max]	43.0057	133.453	114.243	0.205364	0.270067	1.05293	190.205	7.57141	2.35917e-27	up	yes
193	100526930	NM_001249220.2;XM_014776128.2	GO:0005737(cytoplasm);GO:0006952(defense response);GO:0007165(signal transduction);GO:0007165(signal transduction)	NA	hypothetical protein GLYMA_06G248700 [Glycine max];uncharacterized protein LOC100526930 isoform X1 [Glycine max]	3.05847	3.03688	2.77653	0.0469208	0	0	189.082	7.56287	2.89113e-23	up	yes
194	100783579	NM_001255833.2	GO:0005575(cellular_component);GO:0009809(lignin biosynthetic process);GO:0016621(cinnamoyl-CoA reductase activity);GO:0080167(response to karrikin)	00940(Phenylpropanoid biosynthesis)	NAD(P)-binding Rossmann-fold superfamily protein [Glycine max]	1.9404	6.22068	16.8161	0.083537	0.048641	0	188.967	7.56199	3.11294e-17	up	yes
195	102666404	XR_001383297.2;XR_001383298.2;XR_001383299.2	GO:0004565(beta-galactosidase activity);GO:0005618(cell wall);GO:0005773(vacuole);GO:0005773(vacuole)	00052(Galactose metabolism);00600(Sphingolipid metabolism);00531(Glycosaminoglycan degradation);00604(Glycosphingolipid biosynthesis - ganglio series);00511(Other glycan degradation);00511(Other glycan degradation)	hypothetical protein GLYMA_10G245900 [Glycine max]	1.01777	0.684389	0.409755	0.0113089	0	0	186.747	7.54494	1.31729e-18	up	yes
196	100799263	XM_006595785.3	GO:0006952(defense response)	NA	protein LURP-one-related 14 [Glycine max]	4.62802	15.1578	10.6648	0.103921	0	0.059694	186.112	7.54002	3.73877e-28	up	yes
197	100783298	XM_003537409.3	GO:0016020(membrane);GO:0016709(oxidoreductase activity, acting on paired donors, with incorporation or reduction of molecular oxygen, NAD(P)H as one donor, and incorporation of one atom of oxygen);GO:0044550(secondary metabolite biosynthetic process)	NA	cytochrome P450 71D8-like [Glycine max]	41.4533	49.1654	47.9296	0.137049	0.042875	0.564752	186.052	7.53956	4.15117e-29	up	yes
198	100798434	XM_003549437.4	GO:0003674(molecular_function);GO:0005634(nucleus);GO:0071456(cellular response to hypoxia)	NA	uncharacterized protein LOC100798434 [Glycine max]	1.52947	4.07832	3.01572	0.047541	0	0	181.391	7.50296	1.68584e-16	up	yes
199	100794009	XM_003517334.4;XM_014776494.2	GO:0009505(plant-type cell wall);GO:0009506(plasmodesma);GO:0016020(membrane);GO:0016020(membrane)	NA	expansin-like B1 isoform X2 [Glycine max];expansin-like B1 isoform X1 [Glycine max]	6.26055	18.9047	9.43119	0.0756648	0.102661	0.0145644	179.359	7.4867	1.4764e-38	up	yes
200	100792072	XM_006573453.2;XM_014775536.1;XM_014775542.2	GO:0005789(endoplasmic reticulum membrane);GO:0009672(auxin:proton symporter activity);GO:0009733(response to auxin);GO:0009734(auxin-activated signaling pathway);GO:0009926(auxin polar transport);GO:0016021(integral component of membrane);GO:0055085(transmembrane transport);GO:0055085(transmembrane transport)	NA	protein PIN-LIKES 7 [Glycine max]	1.21438	2.67676	1.15263	0	0	0.0284675	177.177	7.46905	9.2155e-19	up	yes
201	100814284	NM_001317653.1	GO:0016020(membrane);GO:0016709(oxidoreductase activity, acting on paired donors, with incorporation or reduction of molecular oxygen, NAD(P)H as one donor, and incorporation of one atom of oxygen);GO:0044550(secondary metabolite biosynthetic process)	00943(Isoflavonoid biosynthesis)	flavonoid 6-hydroxylase [Glycine max]	3.58245	2.36619	3.26908	0.054452	0	0	169.282	7.40328	1.0983e-25	up	yes
202	100801176	XM_003556719.4	GO:0000210(NAD+ diphosphatase activity);GO:0005829(cytosol);GO:0006979(response to oxidative stress);GO:0016787(hydrolase activity);GO:0046872(metal ion binding);GO:0047631(ADP-ribose diphosphatase activity);GO:0051287(NAD binding)	NA	nudix hydrolase 2 [Glycine max]	36.8403	54.3777	27.6459	0.026333	0.482752	0.207166	165.953	7.37463	3.68546e-33	up	yes
203	100808618	XM_003539789.4;XM_014764621.2	GO:0003677(DNA binding);GO:0003700(DNA binding transcription factor activity);GO:0005515(protein binding);GO:0005634(nucleus);GO:0006351(transcription, DNA-templated);GO:0006355(regulation of transcription, DNA-templated);GO:0007275(multicellular organism development);GO:0007275(multicellular organism development)	NA	NAC domain-containing protein 90 isoform X1 [Glycine max];NAC domain-containing protein 90 isoform X2 [Glycine max]	1.55543	3.63936	2.06282	0	0	0.0440503	164.757	7.3642	1.20544e-18	up	yes
204	100802571	XM_003522483.4	GO:0004674(protein serine/threonine kinase activity);GO:0005524(ATP binding);GO:0005886(plasma membrane);GO:0006468(protein phosphorylation);GO:0007169(transmembrane receptor protein tyrosine kinase signaling pathway);GO:0009507(chloroplast);GO:0016021(integral component of membrane);GO:0016301(kinase activity)	NA	probable LRR receptor-like serine/threonine-protein kinase At3g47570 [Glycine max]	2.01007	1.52097	1.65832	0.014939	0.017397	0	160.482	7.32627	6.08426e-32	up	yes
205	100810274	XM_014777547.1	NA	NA	uncharacterized protein LOC100810274 [Glycine max]	21.2379	23.3807	12.3012	0	0.298967	0.058987	159.014	7.31301	1.56046e-34	up	yes
206	100782663	XM_003544903.4	GO:0003674(molecular_function);GO:0005886(plasma membrane);GO:0009814(defense response, incompatible interaction);GO:0009863(salicylic acid mediated signaling pathway)	NA	NDR1/HIN1-like protein 6 [Glycine max]	6.29553	14.9352	18.6574	0.044957	0.052354	0.154945	158.126	7.30493	5.71548e-34	up	yes
207	100811301	NM_001317344.1	GO:0003677(DNA binding);GO:0003700(DNA binding transcription factor activity);GO:0005515(protein binding);GO:0005634(nucleus);GO:0006351(transcription, DNA-templated);GO:0006355(regulation of transcription, DNA-templated);GO:0007275(multicellular organism development);GO:0009414(response to water deprivation);GO:0009867(jasmonic acid mediated signaling pathway)	NA	NAC domain-containing protein 72 [Glycine max]	5.28631	5.17964	3.3841	0.040509	0.047397	0	157.555	7.29971	2.63829e-26	up	yes
208	100809743	XM_003528829.4	GO:0003674(molecular_function);GO:0006952(defense response);GO:0016020(membrane)	NA	BON1-associated protein 2 [Glycine max]	1.13679	3.44834	1.78937	0	0	0.040961	155.624	7.28192	8.71528e-16	up	yes
209	100780217	XM_003535166.4	GO:0003674(molecular_function);GO:0005575(cellular_component);GO:0008150(biological_process)	03440(Homologous recombination)	Thaumatin-like protein 1a [Glycine soja]	4.34611	10.5453	3.41725	0.033693	0	0.084335	155.121	7.27725	1.13735e-21	up	yes
210	100807819	XM_003533526.4	GO:0016020(membrane);GO:0016709(oxidoreductase activity, acting on paired donors, with incorporation or reduction of molecular oxygen, NAD(P)H as one donor, and incorporation of one atom of oxygen);GO:0042343(indole glucosinolate metabolic process);GO:0044550(secondary metabolite biosynthetic process);GO:0098542(defense response to other organism)	00943(Isoflavonoid biosynthesis)	Isoflavone 2'-hydroxylase [Glycine soja]	65.6138	94.9259	70.5788	0.502019	0.744841	0.257249	153.658	7.26358	2.14616e-74	up	yes
211	100807701	XM_003554413.4	GO:0006952(defense response);GO:0009506(plasmodesma);GO:0046658(anchored component of plasma membrane)	NA	NDR1/HIN1-like protein 10 [Glycine max]	4.92787	11.705	9.92328	0	0	0.174334	152.329	7.25105	6.55785e-19	up	yes
212	100813693	XM_003530799.3	GO:0004674(protein serine/threonine kinase activity);GO:0005634(nucleus);GO:0005737(cytoplasm);GO:0005886(plasma membrane);GO:0035556(intracellular signal transduction)	04016(MAPK signaling pathway - plant)	serine/threonine-protein kinase OXI1 [Glycine max]	2.00731	5.63002	8.51787	0	0.071033	0.035038	152.305	7.25082	6.48128e-22	up	yes
213	100807726	XM_014775656.2	GO:0051213(dioxygenase activity)	00941(Flavonoid biosynthesis)	protein SRG1 [Glycine max]	2.01143	1.6025	2.30636	0	0	0.03892	152.114	7.24901	1.94706e-20	up	yes
214	100500344	XM_003551829.3	GO:0003674(molecular_function);GO:0005739(mitochondrion);GO:0005777(peroxisome);GO:0010150(leaf senescence);GO:0016021(integral component of membrane)	NA	uncharacterized protein LOC100500344 [Glycine max]	16.8629	44.3745	48.538	0.148748	0.176192	0.432261	144.975	7.17966	5.19636e-39	up	yes
215	100795474	XM_003521111.3	GO:0005618(cell wall);GO:0005773(vacuole);GO:0008810(cellulase activity);GO:0030247(polysaccharide binding);GO:0046658(anchored component of plasma membrane)	00500(Starch and sucrose metabolism)	glucan endo-1,3-beta-glucosidase [Glycine max]	0.871301	33.4923	1.08147	0	0.173452	0.079413	140.174	7.13107	2.51828e-07	up	yes
216	100786791	XM_003534637.4	GO:0004601(peroxidase activity);GO:0009505(plant-type cell wall);GO:0009664(plant-type cell wall organization)	00940(Phenylpropanoid biosynthesis)	peroxidase 5 [Glycine max]	2.8351	7.39928	6.30789	0.037529	0.043542	0.037673	139.31	7.12216	2.57621e-29	up	yes
217	102667736	XM_006603027.3	GO:0000795(synaptonemal complex);GO:0007131(reciprocal meiotic recombination)	NA	putative WEB family protein, chloroplastic, partial [Glycine soja]	1.99239	1.96959	1.70037	0.040665	0	0	139.244	7.12147	4.62461e-22	up	yes
218	100779884	XM_003553138.4	GO:0000027(ribosomal large subunit assembly);GO:0003735(structural constituent of ribosome);GO:0006412(translation);GO:0022625(cytosolic large ribosomal subunit)	03010(Ribosome)	60S ribosomal protein L10 [Glycine max]	200.58	318.005	296.453	1.52504	2.41062	1.92304	139.116	7.12014	3.73682e-84	up	yes
219	100792369	XM_003541272.3	GO:0000032(cell wall mannoprotein biosynthetic process);GO:0004476(mannose-6-phosphate isomerase activity);GO:0005737(cytoplasm);GO:0005975(carbohydrate metabolic process);GO:0006486(protein glycosylation);GO:0008270(zinc ion binding);GO:0009298(GDP-mannose biosynthetic process);GO:0009416(response to light stimulus);GO:0009793(embryo development ending in seed dormancy);GO:0010043(response to zi…	00051(Fructose and mannose metabolism);00520(Amino sugar and nucleotide sugar metabolism)	mannose-6-phosphate isomerase 1 [Glycine max]	7.01529	10.0953	9.14298	0.027543	0.129227	0.03233	138.834	7.11722	5.77248e-51	up	yes
220	100793045	XM_006592464.3	GO:0003955(NAD(P)H dehydrogenase (quinone) activity);GO:0005737(cytoplasm);GO:0005886(plasma membrane);GO:0009506(plasmodesma);GO:0010181(FMN binding);GO:0055114(oxidation-reduction process)	00130(Ubiquinone and other terpenoid-quinone biosynthesis)	NAD(P)H dehydrogenase (quinone) FQR1 [Glycine max]	21.0636	40.7544	59.306	0.497072	0.234876	0.141753	138.633	7.11513	1.53568e-44	up	yes
221	100781051	XM_006596186.3	GO:0004674(protein serine/threonine kinase activity);GO:0005886(plasma membrane);GO:0007166(cell surface receptor signaling pathway)	NA	putative wall-associated receptor kinase-like 16 [Glycine max]	2.67339	4.45935	6.42331	0	0.039593	0.05845	138.266	7.11131	4.0752e-31	up	yes
222	100815990	XM_003528839.4	GO:0003674(molecular_function);GO:0005739(mitochondrion);GO:0016998(cell wall macromolecule catabolic process)	04120(Ubiquitin mediated proteolysis)	uncharacterized protein LOC100815990 [Glycine max]	3.19797	9.48738	7.33002	0.0669	0.077908	0	138.22	7.11082	3.30901e-21	up	yes
223	100500393	NM_001250418.2	GO:0000325(plant-type vacuole);GO:0004540(ribonuclease activity);GO:0004568(chitinase activity);GO:0005576(extracellular region);GO:0008061(chitin binding);GO:0009615(response to virus);GO:0009627(systemic acquired resistance);GO:0009651(response to salt stress);GO:0009723(response to ethylene);GO:0009817(defense response to fungus, incompatible interaction);GO:0031640(killing of cells of other o…	NA	pathogenesis-related protein PR-4-like precursor [Glycine max]	1.30872	16.2983	4.38353	0	0	0.162461	135.359	7.08064	1.63869e-09	up	yes
224	100785417	NM_001252741.2	GO:0005576(extracellular region);GO:0006869(lipid transport);GO:0008289(lipid binding)	NA	uncharacterized protein LOC100785417 precursor [Glycine max]	0	29.7808	13.3233	0.321148	0	0	134.219	7.06844	0.000205911	up	yes
225	100500525	NM_001248674.2	GO:0004864(protein phosphatase inhibitor activity);GO:0005634(nucleus);GO:0005737(cytoplasm);GO:0009738(abscisic acid-activated signaling pathway);GO:0010427(abscisic acid binding);GO:0080163(regulation of protein serine/threonine phosphatase activity)	NA	putative pathogenesis-related protein [Glycine max]	5.96305	27.3528	40.9959	0.190291	0.295468	0.072871	133.025	7.05555	2.33753e-23	up	yes
226	100789792	XM_003516418.4	GO:0005634(nucleus);GO:0005737(cytoplasm)	NA	heat stress transcription factor B-2a [Glycine max]	5.28328	10.7442	9.11013	0.103246	0.048094	0.041112	130.617	7.0292	2.87896e-37	up	yes
227	100526916	NM_001249012.2	GO:0000325(plant-type vacuole);GO:0004540(ribonuclease activity);GO:0004568(chitinase activity);GO:0005576(extracellular region);GO:0008061(chitin binding);GO:0009615(response to virus);GO:0009627(systemic acquired resistance);GO:0009651(response to salt stress);GO:0009723(response to ethylene);GO:0009817(defense response to fungus, incompatible interaction);GO:0031640(killing of cells of other o…	NA	uncharacterized protein LOC100526916 precursor [Glycine max]	193.95	157.021	125.905	2.84776	0.43521	0.381523	130.134	7.02386	8.5388e-27	up	yes
228	547915	NM_001249109.3	GO:0004864(protein phosphatase inhibitor activity);GO:0005634(nucleus);GO:0005737(cytoplasm);GO:0009738(abscisic acid-activated signaling pathway);GO:0010427(abscisic acid binding);GO:0080163(regulation of protein serine/threonine phosphatase activity)	NA	stress-induced protein SAM22 [Glycine max]	2294.87	2611.85	2770.84	14.5603	13.4143	31.9769	128.063	7.00071	3.80713e-55	up	yes
229	100812102	XM_003533533.3	GO:0016020(membrane);GO:0016709(oxidoreductase activity, acting on paired donors, with incorporation or reduction of molecular oxygen, NAD(P)H as one donor, and incorporation of one atom of oxygen);GO:0042343(indole glucosinolate metabolic process);GO:0044550(secondary metabolite biosynthetic process);GO:0098542(defense response to other organism)	00943(Isoflavonoid biosynthesis)	Isoflavone 2'-hydroxylase [Glycine soja]	32.2732	79.7496	49.2883	0.312899	0.857608	0.090319	127.941	6.99933	1.99436e-28	up	yes
230	100792848	XM_014763653.2	GO:0046658(anchored component of plasma membrane)	NA	chemocyanin [Glycine max]	2.60586	5.40942	6.04778	0	0	0.1107	127.038	6.98911	5.13649e-16	up	yes
231	100791234	100791234	GO:0008194(UDP-glycosyltransferase activity);GO:0009813(flavonoid biosynthetic process);GO:0043231(intracellular membrane-bounded organelle);GO:0052696(flavonoid glucuronidation)	00908(Zeatin biosynthesis)	zeatin O-glucosyltransferase [Glycine max]	1.21187	1.74086	1.95109	0	0.039475	0	124.226	6.95682	7.69945e-19	up	yes
232	100810137	XM_003548157.4	GO:0016020(membrane);GO:0016709(oxidoreductase activity, acting on paired donors, with incorporation or reduction of molecular oxygen, NAD(P)H as one donor, and incorporation of one atom of oxygen);GO:0044550(secondary metabolite biosynthetic process)	NA	cytochrome P450 71A26 [Glycine max]	40.5057	52.4646	40.0675	0.246041	0.353997	0.487199	122.363	6.93503	8.43851e-86	up	yes
233	100777932	XM_003536812.4	GO:0000981(RNA polymerase II transcription factor activity, sequence-specific DNA binding);GO:0001135(transcription factor activity, RNA polymerase II transcription factor recruiting);GO:0003677(DNA binding);GO:0003700(DNA binding transcription factor activity);GO:0005634(nucleus);GO:0006351(transcription, DNA-templated);GO:0006355(regulation of transcription, DNA-templated);GO:0006357(regulation…	NA	transcription factor MYB78 [Glycine max]	0.335118	2.84427	1.5739	0	0	0.039003	121.87	6.9292	6.51045e-11	up	yes
234	100794249	XM_006577031.3	GO:0006952(defense response);GO:0009506(plasmodesma);GO:0046658(anchored component of plasma membrane)	NA	NDR1/HIN1-like protein 10 [Glycine max]	42.5813	87.0221	62.0796	0.353722	0.938295	0.286301	121.448	6.92419	1.18758e-52	up	yes
235	100776284	XM_014778423.1	GO:0004672(protein kinase activity);GO:0005524(ATP binding);GO:0005886(plasma membrane);GO:0006468(protein phosphorylation);GO:0016021(integral component of membrane)	NA	probable LRR receptor-like serine/threonine-protein kinase At1g51880, partial [Glycine max]	0.751176	0.651585	1.58632	0	0.024882	0	120.13	6.90846	2.18943e-13	up	yes
236	100813772	NM_001364652.1	NA	NA	uncharacterized protein LOC100813772 precursor [Glycine max]	18.1892	31.4907	27.2125	0.220152	0.170917	0.25232	119.512	6.90101	2.13674e-56	up	yes
237	100500309	NM_001364516.1	NA	NA	uncharacterized protein LOC100500309 [Glycine max]	48.0114	92.5026	83.0581	0.803049	0.517303	0.615784	115.473	6.85142	3.40189e-70	up	yes
238	111043201	NM_001250435.1	GO:0006474(N-terminal protein amino acid acetylation);GO:0008080(N-acetyltransferase activity)	NA	acetyltransferase (GNAT) domain-containing protein [Glycine max]	101.478	171.54	160.047	0.916041	1.74282	1.12462	114.462	6.83873	3.71908e-73	up	yes
239	100791344	XM_006595842.2	GO:0005509(calcium ion binding);GO:0005544(calcium-dependent phospholipid binding);GO:0005886(plasma membrane)	00010(Glycolysis / Gluconeogenesis);00051(Fructose and mannose metabolism);00562(Inositol phosphate metabolism);00710(Carbon fixation in photosynthetic organisms)	elicitor-responsive protein 1 [Glycine max]	21.2863	39.8115	32.7963	0.60413	0.218981	0	114.072	6.8338	7.47671e-24	up	yes
240	100802242	XM_006606105.2;XM_026127292.1;XM_006606106.3;XM_006606108.3;XM_014772315.2;XM_006606109.2	GO:0003677(DNA binding);GO:0003700(DNA binding transcription factor activity);GO:0005634(nucleus);GO:0006351(transcription, DNA-templated);GO:0006355(regulation of transcription, DNA-templated);GO:0009873(ethylene-activated signaling pathway);GO:0045893(positive regulation of transcription, DNA-templated);GO:0048510(regulation of timing of transition from vegetative to reproductive phase);GO:0048…	03040(Spliceosome);03040(Spliceosome)	Ethylene-responsive transcription factor ERF114 [Glycine soja]	8.75043	16.4715	10.3128	0.235543	0	0.0765899	113.845	6.83092	1.907e-21	up	yes
241	100796009	XM_003553810.3	GO:0004617(phosphoglycerate dehydrogenase activity);GO:0005739(mitochondrion);GO:0008863(formate dehydrogenase (NAD+) activity);GO:0009070(serine family amino acid biosynthetic process);GO:0042183(formate catabolic process)	00630(Glyoxylate and dicarboxylate metabolism)	formate dehydrogenase 1, mitochondrial [Glycine max]	108.225	206.792	182.574	1.35433	1.83156	1.2408	112.407	6.81259	3.82766e-73	up	yes
242	100806275	XM_014774274.2	NA	NA	uncharacterized protein LOC100806275 [Glycine max]	12.1721	13.6287	5.91157	0	0.285341	0	111.139	6.79622	5.7624e-16	up	yes
243	100793725	NM_001253965.3	GO:0006952(defense response);GO:0009506(plasmodesma);GO:0046658(anchored component of plasma membrane)	NA	uncharacterized protein LOC100793725 [Glycine max]	85.8022	146.783	117.5	0.924185	1.76685	0.530027	108.686	6.76403	1.44694e-55	up	yes
244	100527097	NM_001251726.2	GO:0004864(protein phosphatase inhibitor activity);GO:0005634(nucleus);GO:0005737(cytoplasm);GO:0009738(abscisic acid-activated signaling pathway);GO:0010427(abscisic acid binding);GO:0080163(regulation of protein serine/threonine phosphatase activity)	NA	uncharacterized protein LOC100527097 [Glycine max]	980.367	908.014	958.739	2.56557	1.82548	22.1495	107.274	6.74516	1.76131e-15	up	yes
245	100813271	XM_003540288.3	GO:0033809(anthocyanin 6''-O-malonyltransferase activity)	00944(Flavone and flavonol biosynthesis);00943(Isoflavonoid biosynthesis)	malonyl-coenzyme A:anthocyanin 3-O-glucoside-6''-O-malonyltransferase [Glycine max]	1.23291	2.89903	2.07365	0.027006	0.031561	0	105.957	6.72733	5.22241e-20	up	yes
246	778176	NM_001250798.1	GO:0000981(RNA polymerase II transcription factor activity, sequence-specific DNA binding);GO:0001135(transcription factor activity, RNA polymerase II transcription factor recruiting);GO:0003677(DNA binding);GO:0003700(DNA binding transcription factor activity);GO:0005515(protein binding);GO:0005634(nucleus);GO:0006351(transcription, DNA-templated);GO:0006355(regulation of transcription, DNA-temp…	NA	myb-related protein Myb4 [Glycine max]	3.7653	3.87187	3.39148	0.04265	0	0.061711	105.678	6.72353	2.65988e-22	up	yes
247	100797371	XM_003533509.4	GO:0016020(membrane);GO:0016709(oxidoreductase activity, acting on paired donors, with incorporation or reduction of molecular oxygen, NAD(P)H as one donor, and incorporation of one atom of oxygen);GO:0042343(indole glucosinolate metabolic process);GO:0044550(secondary metabolite biosynthetic process);GO:0098542(defense response to other organism)	00943(Isoflavonoid biosynthesis)	isoflavone 2'-hydroxylase [Glycine max]	51.7405	125.461	86.4191	1.28137	0.891393	0.324287	105.573	6.72209	4.13497e-40	up	yes
248	100804205	XM_006594371.3	GO:0034219(carbohydrate transmembrane transport)	NA	glucose-6-phosphate/phosphate translocator 2, chloroplastic [Glycine max]	1.79035	4.67527	3.68795	0	0.032056	0.064507	105.15	6.7163	2.83114e-21	up	yes
249	100790891	XM_014770757.1	GO:0003674(molecular_function);GO:0005739(mitochondrion);GO:0008150(biological_process)	NA	uncharacterized protein LOC100790891 [Glycine max]	1.89	4.14084	4.57861	0.046627	0.054299	0	105.121	6.71591	2.73806e-19	up	yes
250	100799731	XM_003539330.4	GO:0008422(beta-glucosidase activity);GO:0009651(response to salt stress);GO:0009725(response to hormone);GO:0019762(glucosinolate catabolic process)	00500(Starch and sucrose metabolism);00460(Cyanoamino acid metabolism);00940(Phenylpropanoid biosynthesis)	cyanogenic beta-glucosidase [Glycine max]	28.8491	46.6699	40.0042	0.553931	0.117883	0.444325	103.503	6.69352	2.14803e-44	up	yes
251	100527221	NM_001249658.2	GO:0004364(glutathione transferase activity);GO:0005737(cytoplasm);GO:0006749(glutathione metabolic process);GO:0009407(toxin catabolic process)	00480(Glutathione metabolism)	tau class glutathione S-transferase [Glycine max]	221.249	435.03	437.493	2.76873	5.00438	2.87879	102.683	6.68206	7.99879e-59	up	yes
252	100807613	NM_001317627.2	GO:0004364(glutathione transferase activity);GO:0005737(cytoplasm);GO:0006749(glutathione metabolic process);GO:0009407(toxin catabolic process)	00480(Glutathione metabolism)	putative glutathione S-transferase [Glycine soja]	26.3303	46.7122	70.1348	0.307071	0.737792	0.354098	102.345	6.6773	6.15407e-47	up	yes
253	732628	NM_001360311.1	GO:0004474(malate synthase activity);GO:0005737(cytoplasm);GO:0006097(glyoxylate cycle)	00620(Pyruvate metabolism);00630(Glyoxylate and dicarboxylate metabolism)	malate synthase, glyoxysomal [Glycine max]	6.2041	4.61015	2.87915	0.069702	0.026673	0.03871	101.369	6.66347	1.36952e-36	up	yes
254	100527307	NM_001250987.2	GO:0004864(protein phosphatase inhibitor activity);GO:0005634(nucleus);GO:0005737(cytoplasm);GO:0009738(abscisic acid-activated signaling pathway);GO:0010427(abscisic acid binding);GO:0080163(regulation of protein serine/threonine phosphatase activity)	NA	SRPBCC domain-containing protein [Glycine max]	34.7433	76.303	70.2112	0.948792	0.415585	0.486328	97.9397	6.61382	1.53525e-53	up	yes
255	778045	NM_001248908.1;XM_006584580.3	GO:0000981(RNA polymerase II transcription factor activity, sequence-specific DNA binding);GO:0001135(transcription factor activity, RNA polymerase II transcription factor recruiting);GO:0003677(DNA binding);GO:0003700(DNA binding transcription factor activity);GO:0005634(nucleus);GO:0006355(regulation of transcription, DNA-templated);GO:0006357(regulation of transcription by RNA polymerase II);G…	NA	MYB transcription factor MYB184 [Glycine max]	3.35425	6.86747	5.26015	0.073384	0.085459	0	97.4664	6.60683	4.778e-26	up	yes
256	100811729	NM_001364142.1	NA	NA	extensin-2-like precursor [Glycine max]	434.508	291.851	321.236	0.623485	0.675913	9.65375	95.6433	6.57959	1.76514e-12	up	yes
257	100527851	NM_001251510.2	GO:0004364(glutathione transferase activity);GO:0005737(cytoplasm);GO:0006749(glutathione metabolic process);GO:0009407(toxin catabolic process)	00480(Glutathione metabolism)	putative glutathione S-transferase [Glycine soja]	23.5051	43.2722	64.6322	0.466655	0.752924	0.157308	95.4396	6.57652	2.90278e-37	up	yes
258	100795241	NM_001253266.1;XM_006572803.3	GO:0003779(actin binding);GO:0005622(intracellular);GO:0005634(nucleus);GO:0005737(cytoplasm);GO:0005884(actin filament);GO:0015629(actin cytoskeleton);GO:0030042(actin filament depolymerization);GO:0030042(actin filament depolymerization)	NA	uncharacterized protein LOC100795241 [Glycine max];uncharacterized protein LOC100795241 isoform X1 [Glycine max]	5.12046	9.01972	6.55629	0.0361189	0.0796798	0.101252	95.3532	6.57521	5.36591e-36	up	yes
259	100791945	XM_003551835.3	NA	NA	uncharacterized protein LOC100791945 [Glycine max]	31.93	61.6134	54.3174	0.90375	0.36445	0.285227	95.1836	6.57264	2.5216e-49	up	yes
260	100806194	XM_003545723.4	GO:0003674(molecular_function);GO:0005576(extracellular region);GO:0009611(response to wounding);GO:0009617(response to bacterium);GO:0009723(response to ethylene);GO:0009751(response to salicylic acid);GO:0009753(response to jasmonic acid);GO:0009814(defense response, incompatible interaction);GO:0080027(response to herbivore)	04016(MAPK signaling pathway - plant);04075(Plant hormone signal transduction);04626(Plant-pathogen interaction)	pathogenesis-related protein 1 [Glycine max]	113.946	96.0386	64.1357	1.29766	1.06621	0.56204	93.6871	6.54978	3.01498e-77	up	yes
261	100793967	XM_014777131.1	GO:0003674(molecular_function);GO:0009507(chloroplast);GO:0009733(response to auxin)	04075(Plant hormone signal transduction)	auxin-responsive protein SAUR32 [Glycine max]	2.24304	1.81601	1.65397	0	0.061244	0	93.283	6.54354	4.11824e-16	up	yes
262	100805440	XM_003556417.4	NA	NA	uncharacterized protein LOC100805440 [Glycine max]	11.148	15.1744	10.5221	0.119928	0.222005	0.053956	93.0679	6.54021	4.87234e-46	up	yes
263	100306553	XM_003542954.4	GO:0003674(molecular_function);GO:0005886(plasma membrane);GO:0010199(organ boundary specification between lateral organs and the meristem);GO:0016021(integral component of membrane);GO:0048530(fruit morphogenesis)	NA	uncharacterized protein LOC100306553 [Glycine max]	5.03516	17.5828	13.8507	0.128563	0	0.264729	92.7268	6.53491	5.33099e-18	up	yes
264	106794171	XM_014765856.1	GO:0007275(multicellular organism development)	NA	protein PELPK2 [Glycine max]	20.9028	26.3327	23.8926	0.206763	0.403406	0.159299	92.438	6.53041	1.59866e-59	up	yes
265	100793215	XM_003523201.4	GO:0003677(DNA binding);GO:0003700(DNA binding transcription factor activity);GO:0005634(nucleus);GO:0006351(transcription, DNA-templated);GO:0006355(regulation of transcription, DNA-templated);GO:0006970(response to osmotic stress);GO:0009737(response to abscisic acid);GO:0009738(abscisic acid-activated signaling pathway);GO:0009749(response to glucose);GO:0009788(negative regulation of abscisic…	03040(Spliceosome)	ethylene-responsive transcription factor ABR1 [Glycine max]	10.621	16.2894	12.8155	0.116625	0.17997	0.133824	92.2959	6.52819	1.6019e-58	up	yes
266	100813287	XM_003525123.4	GO:0005575(cellular_component);GO:0006979(response to oxidative stress);GO:0016740(transferase activity)	NA	uncharacterized protein LOC100813287 [Glycine max]	21.0326	38.7512	38.0318	0.330618	0.3918	0.342725	91.8333	6.52095	1.48545e-56	up	yes
267	100814637	XM_003552034.4	GO:0005515(protein binding);GO:0008661(1-deoxy-D-xylulose-5-phosphate synthase activity);GO:0009228(thiamine biosynthetic process);GO:0009507(chloroplast);GO:0009570(chloroplast stroma);GO:0015995(chlorophyll biosynthetic process);GO:0016114(terpenoid biosynthetic process);GO:0019288(isopentenyl diphosphate biosynthetic process, methylerythritol 4-phosphate pathway);GO:0046872(metal ion binding);…	00730(Thiamine metabolism);00900(Terpenoid backbone biosynthesis)	probable 1-deoxy-D-xylulose-5-phosphate synthase 2, chloroplastic [Glycine max]	6.98222	12.8276	13.784	0.31999	0.023418	0.023102	91.6587	6.5182	4.20164e-17	up	yes
268	100500204	XM_026128211.1	GO:0006855(drug transmembrane transport)	NA	protein DETOXIFICATION 27 [Glycine max]	1.05958	1.50341	1.80459	0.022331	0.025545	0	91.2268	6.51139	4.34754e-20	up	yes
269	100803168	NM_001317532.2	GO:0008150(biological_process);GO:0009507(chloroplast);GO:0016021(integral component of membrane)	NA	uncharacterized protein LOC100803168 [Glycine max]	42.5859	62.0211	62.3548	0.489286	0.435313	0.905814	91.2154	6.51121	2.50249e-66	up	yes
270	102662291	XM_006589547.3;XM_026124175.1;XM_026124176.1	GO:0004674(protein serine/threonine kinase activity);GO:0005886(plasma membrane);GO:0006468(protein phosphorylation);GO:0009506(plasmodesma);GO:0042742(defense response to bacterium);GO:0042742(defense response to bacterium)	NA	cysteine-rich receptor-like protein kinase 26 isoform X1 [Glycine max];putative receptor-like protein kinase At4g00960 isoform X2 [Glycine max]	5.35791	8.70799	9.31177	0.09713	0.116404	0.043979	90.7825	6.50434	5.2621e-53	up	yes
271	100500443	XR_001385005.2	NA	NA	unknown [Glycine max]	34.5206	42.5494	19.9581	0.164481	0.922405	0	89.2717	6.48013	1.03179e-16	up	yes
272	100305754	NM_001249312.2	NA	NA	kunitz family trypsin and protease inhibitor protein precursor [Glycine max]	232.822	179.341	142.546	2.14057	0.997732	3.13033	88.4895	6.46743	4.4801e-48	up	yes
273	547572	NM_001251632.1	GO:0004568(chitinase activity);GO:0005576(extracellular region);GO:0008061(chitin binding);GO:0016998(cell wall macromolecule catabolic process);GO:0050832(defense response to fungus)	00520(Amino sugar and nucleotide sugar metabolism);04016(MAPK signaling pathway - plant)	chitinase class I precursor [Glycine max]	130.556	163.977	90.815	0.520911	3.35892	0.66108	84.8614	6.40704	5.99483e-25	up	yes
274	100795202	100795202	NA	NA	hypothetical protein glysoja_021927 [Glycine soja]	2.48719	4.25467	1.55157	0.046265	0.053878	0	82.8158	6.37183	4.31319e-17	up	yes
275	100800069	XM_003553444.4	GO:0003677(DNA binding);GO:0003700(DNA binding transcription factor activity);GO:0005622(intracellular);GO:0005634(nucleus);GO:0006351(transcription, DNA-templated);GO:0006355(regulation of transcription, DNA-templated);GO:0009873(ethylene-activated signaling pathway)	04626(Plant-pathogen interaction)	ethylene-responsive transcription factor ERF095 [Glycine max]	1.78679	1.84855	1.77981	0	0.06566	0	82.4728	6.36585	3.45213e-15	up	yes
276	100306165	NM_001251655.2	NA	NA	kunitz trypsin inhibitor family protein precursor [Glycine max]	738.373	735.742	582.093	9.18605	4.92105	10.9089	82.1958	6.36099	3.12527e-60	up	yes
277	100787036	XM_003523511.3	GO:0005215(transporter activity);GO:0005886(plasma membrane);GO:0006821(chloride transport);GO:0006873(cellular ion homeostasis);GO:0009414(response to water deprivation);GO:0009651(response to salt stress);GO:0016021(integral component of membrane);GO:1901529(positive regulation of anion channel activity)	NA	S-type anion channel SLAH4 [Glycine max]	3.46027	4.32508	4.70784	0.051772	0.100485	0	82.0532	6.35849	9.91178e-25	up	yes
278	100794779	XM_003538002.4	GO:0005886(plasma membrane);GO:0006952(defense response)	NA	MLO-like protein 6 [Glycine max]	0.620147	0.82728	0.463873	0	0.023448	0	81.5123	6.34895	2.48556e-14	up	yes
279	100800055	XM_003552666.4	NA	NA	uncharacterized protein LOC100800055 [Glycine max]	2.26454	5.33026	4.17487	0	0.072503	0.072038	81.4279	6.34745	2.27695e-17	up	yes
280	100816598	NM_001254484.3	GO:0003700(DNA binding transcription factor activity);GO:0005634(nucleus);GO:0010200(response to chitin);GO:0043565(sequence-specific DNA binding);GO:0044212(transcription regulatory region DNA binding)	NA	zinc finger protein ZAT11-like [Glycine max]	5.53457	7.91407	7.5796	0.062598	0.201632	0	79.5831	6.31439	5.72719e-22	up	yes
281	100780254	NM_001255843.2	GO:0004069(L-aspartate:2-oxoglutarate aminotransferase activity);GO:0009095(aromatic amino acid family biosynthetic process, prephenate pathway);GO:0030170(pyridoxal phosphate binding);GO:0033853(aspartate-prephenate aminotransferase activity);GO:0033854(glutamate-prephenate aminotransferase activity);GO:0042802(identical protein binding)	00350(Tyrosine metabolism);00360(Phenylalanine metabolism);00400(Phenylalanine, tyrosine and tryptophan biosynthesis);00950(Isoquinoline alkaloid biosynthesis);00960(Tropane, piperidine and pyridine alkaloid biosynthesis)	aminotransferase superfamily protein [Glycine max]	18.579	44.4402	43.5829	0.244292	0.180451	0.922081	79.1507	6.30653	1.69298e-24	up	yes
282	100780625	XM_003554776.4	GO:0004497(monooxygenase activity);GO:0005506(iron ion binding);GO:0005576(extracellular region);GO:0016021(integral component of membrane);GO:0016705(oxidoreductase activity, acting on paired donors, with incorporation or reduction of molecular oxygen);GO:0019825(oxygen binding);GO:0020037(heme binding);GO:0055114(oxidation-reduction process)	00073(Cutin, suberine and wax biosynthesis)	alkane hydroxylase MAH1 [Glycine max]	22.5879	48.9923	41.7481	0.408016	0.730219	0.306614	78.4361	6.29345	7.5377e-54	up	yes
283	100785101	XM_003540403.4	GO:0005737(cytoplasm);GO:0006952(defense response);GO:0007165(signal transduction)	02010(ABC transporters)	uncharacterized protein LOC100785101 [Glycine max]	3.58351	4.76471	3.11422	0	0	0.146487	78.2488	6.29	4.16204e-13	up	yes
284	106799532	NM_001364541.1	NA	NA	protein QUIRKY-like [Glycine max]	19.6197	50.0552	28.1927	0.211434	0.803108	0.242903	77.8305	6.28226	9.69368e-34	up	yes
285	100812169	XM_006604739.3	GO:0016787(hydrolase activity)	00590(Arachidonic acid metabolism);04146(Peroxisome)	uncharacterized protein LOC100812169 [Glycine max]	5.77485	11.7839	14.0885	0.043844	0.091891	0.271955	77.6256	6.27846	2.31526e-26	up	yes
286	112997644	XM_026126077.1	NA	NA	hypothetical protein GLYMA_16G214600 [Glycine max]	1.33681	1.48709	1.53603	0	0	0.057805	75.4249	6.23697	3.23009e-14	up	yes
287	100788404	XM_003550548.4	GO:0004497(monooxygenase activity);GO:0055114(oxidation-reduction process)	00380(Tryptophan metabolism)	probable flavin-containing monooxygenase 1 [Glycine max]	1.04451	2.35525	1.57435	0.027083	0.019819	0.019857	74.5084	6.21933	9.97507e-19	up	yes
288	100806157	NM_001252763.1	GO:0016020(membrane);GO:0016709(oxidoreductase activity, acting on paired donors, with incorporation or reduction of molecular oxygen, NAD(P)H as one donor, and incorporation of one atom of oxygen);GO:0044550(secondary metabolite biosynthetic process)	NA	cytochrome P450 71A9 precursor [Glycine max]	2.17829	2.43919	3.15657	0	0.104684	0	74.262	6.21455	8.34681e-14	up	yes
289	100780576	XM_003519671.4	GO:0003677(DNA binding);GO:0003700(DNA binding transcription factor activity);GO:0005622(intracellular);GO:0005634(nucleus);GO:0006351(transcription, DNA-templated);GO:0006355(regulation of transcription, DNA-templated);GO:0006952(defense response);GO:0009867(jasmonic acid mediated signaling pathway);GO:0009873(ethylene-activated signaling pathway)	04016(MAPK signaling pathway - plant);04075(Plant hormone signal transduction)	ethylene-responsive transcription factor 1B [Glycine max]	4.83925	16.7519	12.7195	0.181828	0.070582	0.212347	73.8248	6.20603	7.54253e-24	up	yes
290	113000122	XM_026126669.1	GO:0005576(extracellular region);GO:0006869(lipid transport);GO:0008289(lipid binding)	NA	uncharacterized protein LOC113000122 [Glycine max]	0.338798	32.1358	18.1893	0.686392	0	0	73.8119	6.20578	7.45088e-05	up	yes
291	100804105	XM_003550647.4	GO:0004568(chitinase activity);GO:0005576(extracellular region);GO:0006032(chitin catabolic process);GO:0008061(chitin binding)	00520(Amino sugar and nucleotide sugar metabolism)	class V chitinase [Glycine max]	3.06361	3.9552	3.36877	0	0.107501	0.035561	72.6089	6.18208	2.00284e-21	up	yes
292	100791056	XM_014763386.2	GO:0004674(protein serine/threonine kinase activity);GO:0005886(plasma membrane);GO:0006468(protein phosphorylation);GO:0009506(plasmodesma);GO:0042742(defense response to bacterium)	NA	putative receptor-like protein kinase At4g00960 [Glycine max]	8.55432	6.76075	5.23543	0.037077	0.041545	0.206313	72.1235	6.1724	1.10092e-28	up	yes
293	100792017	XM_003543141.3	GO:0016020(membrane);GO:0016709(oxidoreductase activity, acting on paired donors, with incorporation or reduction of molecular oxygen, NAD(P)H as one donor, and incorporation of one atom of oxygen);GO:0044550(secondary metabolite biosynthetic process)	NA	Geraniol 8-hydroxylase [Glycine soja]	0.624064	0.572139	1.30845	0	0.03509	0	71.3781	6.15741	3.39388e-12	up	yes
294	100779841	XM_003534035.3	GO:0002237(response to molecule of bacterial origin);GO:0002238(response to molecule of fungal origin);GO:0004866(endopeptidase inhibitor activity);GO:0005576(extracellular region);GO:0005739(mitochondrion);GO:0009611(response to wounding);GO:0009624(response to nematode);GO:0009625(response to insect);GO:0009651(response to salt stress);GO:0009751(response to salicylic acid);GO:0012501(programme…	NA	miraculin [Glycine max]	1.10259	2.37837	1.6498	0.072008	0	0	71.2525	6.15487	7.75487e-13	up	yes
295	102666767	XR_003265500.1	GO:0005887(integral component of plasma membrane);GO:0008553(proton-exporting ATPase activity, phosphorylative mechanism);GO:0043231(intracellular membrane-bounded organelle)	NA	Calcium-transporting ATPase 12, plasma membrane-type [Glycine soja]	0.917237	1.78895	1.32376	0.023248	0	0.033456	71.0699	6.15117	2.71704e-20	up	yes
296	100805116	XM_003545722.4	GO:0003674(molecular_function);GO:0005576(extracellular region);GO:0009611(response to wounding);GO:0009617(response to bacterium);GO:0009723(response to ethylene);GO:0009751(response to salicylic acid);GO:0009753(response to jasmonic acid);GO:0009814(defense response, incompatible interaction);GO:0080027(response to herbivore)	04016(MAPK signaling pathway - plant);04075(Plant hormone signal transduction);04626(Plant-pathogen interaction)	pathogenesis-related protein 1 [Glycine max]	295.18	193.686	152.543	3.2138	3.68801	2.12811	71.0315	6.15039	1.11712e-68	up	yes
297	100812170	XM_006590741.3	GO:0004553(hydrolase activity, hydrolyzing O-glycosyl compounds);GO:0005576(extracellular region);GO:0008810(cellulase activity);GO:0030245(cellulose catabolic process);GO:0030246(carbohydrate binding);GO:0071555(cell wall organization)	00500(Starch and sucrose metabolism)	endoglucanase 5 [Glycine max]	2.41543	4.28492	4.32046	0.039327	0.115862	0	71.0153	6.15006	1.01974e-20	up	yes
298	100776274	XM_003532143.4	GO:0009813(flavonoid biosynthetic process);GO:0043231(intracellular membrane-bounded organelle);GO:0052696(flavonoid glucuronidation);GO:0080043(quercetin 3-O-glucosyltransferase activity);GO:0080044(quercetin 7-O-glucosyltransferase activity)	NA	hydroquinone glucosyltransferase [Glycine max]	10.092	15.8902	13.8286	0.061226	0.329076	0.170435	70.9974	6.14969	2.51546e-42	up	yes
299	100790507	XM_003533496.3	GO:0016020(membrane);GO:0016709(oxidoreductase activity, acting on paired donors, with incorporation or reduction of molecular oxygen, NAD(P)H as one donor, and incorporation of one atom of oxygen);GO:0042343(indole glucosinolate metabolic process);GO:0044550(secondary metabolite biosynthetic process);GO:0098542(defense response to other organism)	00943(Isoflavonoid biosynthesis)	isoflavone 2'-hydroxylase [Glycine max]	17.3846	8.23405	3.66162	0.16023	0.028583	0.227048	70.4087	6.13768	2.41367e-20	up	yes
300	100804257	XM_003547981.4	GO:0003735(structural constituent of ribosome);GO:0006412(translation)	NA	mitochondrial phosphate carrier protein 3, mitochondrial [Glycine max]	1.26019	4.54339	3.54382	0	0.133209	0	70.1709	6.1328	5.67284e-10	up	yes
301	100526874	NM_001248422.3	GO:0003700(DNA binding transcription factor activity);GO:0005634(nucleus);GO:0010200(response to chitin);GO:0043565(sequence-specific DNA binding);GO:0044212(transcription regulatory region DNA binding)	NA	C2H2-type zinc finger protein [Glycine max]	42.4322	78.4877	58.7152	0.629697	0.916418	1.02484	69.8709	6.12662	1.3583e-66	up	yes
302	100526951	NM_001249484.2	NA	NA	unknown [Glycine max]	3.51392	12.9822	16.1025	0.276019	0.064516	0.127743	69.6139	6.1213	1.62893e-19	up	yes
303	100527030	NM_001250639.2	GO:0003674(molecular_function);GO:0006952(defense response);GO:0016020(membrane)	NA	C2 domain-containing protein [Glycine max]	7.70216	13.5569	6.49218	0.047041	0.082172	0.270211	69.4782	6.11849	6.73532e-25	up	yes
304	100816141	XM_014765815.2	GO:0004066(asparagine synthase (glutamine-hydrolyzing) activity);GO:0005829(cytosol);GO:0006529(asparagine biosynthetic process);GO:0006541(glutamine metabolic process);GO:0042803(protein homodimerization activity)	NA	stem-specific protein TSJT1 [Glycine max]	88.4022	190.548	115.615	2.62487	1.00736	2.04783	69.465	6.11821	1.42457e-42	up	yes
305	100786140	NM_001353469.1;NM_001353468.1	GO:0003677(DNA binding);GO:0003700(DNA binding transcription factor activity);GO:0005515(protein binding);GO:0005634(nucleus);GO:0005737(cytoplasm);GO:0006351(transcription, DNA-templated);GO:0006355(regulation of transcription, DNA-templated);GO:0034605(cellular response to heat);GO:0043565(sequence-specific DNA binding);GO:0046686(response to cadmium ion);GO:0046686(response to cadmium ion)	NA	heat stress transcription factor 36 isoform 2 [Glycine max];heat stress transcription factor 36 isoform 1 [Glycine max]	23.651	32.4182	26.9748	0.60639	0.323988	0.274404	68.9286	6.10703	1.0069e-70	up	yes
306	100776878	NM_001254257.2	GO:0016020(membrane);GO:0016709(oxidoreductase activity, acting on paired donors, with incorporation or reduction of molecular oxygen, NAD(P)H as one donor, and incorporation of one atom of oxygen);GO:0044550(secondary metabolite biosynthetic process)	00943(Isoflavonoid biosynthesis)	3,9-dihydroxypterocarpan 6A-monooxygenase [Glycine max]	232.446	302.669	307.333	0.841232	1.24114	10.3151	67.9534	6.08647	1.55413e-13	up	yes
307	100301896	NM_001249061.1	GO:0004659(prenyltransferase activity);GO:0009507(chloroplast)	00130(Ubiquinone and other terpenoid-quinone biosynthesis)	glycinol 4-dimethylallyltransferase [Glycine max]	476.81	1019.16	828.424	9.13616	6.64003	18.6073	67.6021	6.079	6.0553e-35	up	yes
308	112998383	XM_026124430.1	GO:0005509(calcium ion binding)	04626(Plant-pathogen interaction)	putative calcium-binding protein CML19 [Glycine max]	4.40547	9.13136	3.63291	0	0.23683	0.020206	66.799	6.06175	1.5853e-13	up	yes
309	100800496	XM_003528654.4	GO:0003674(molecular_function);GO:0008150(biological_process)	NA	uncharacterized protein LOC100800496 [Glycine max]	6.4135	5.27196	4.24971	0.073047	0.169529	0	65.6915	6.03763	2.23924e-23	up	yes
310	100803637	XM_003523221.3	GO:0004601(peroxidase activity);GO:0005515(protein binding);GO:0005576(extracellular region);GO:0005618(cell wall);GO:0005794(Golgi apparatus);GO:0005829(cytosol);GO:0006979(response to oxidative stress);GO:0009809(lignin biosynthetic process);GO:0010089(xylem development);GO:0020037(heme binding);GO:0042744(hydrogen peroxide catabolic process);GO:0046872(metal ion binding);GO:0048046(apoplast);G…	00940(Phenylpropanoid biosynthesis)	peroxidase P7 [Glycine max]	38.9637	59.997	25.7158	0.667895	0.598914	0.639114	65.4153	6.03156	2.21517e-62	up	yes
311	100785437	XM_003538312.3;XM_006590462.2	GO:0003779(actin binding);GO:0005622(intracellular);GO:0005634(nucleus);GO:0005737(cytoplasm);GO:0005884(actin filament);GO:0015629(actin cytoskeleton);GO:0030042(actin filament depolymerization);GO:0030042(actin filament depolymerization)	NA	Actin-depolymerizing factor 7, partial [Glycine soja];actin-depolymerizing factor 7 isoform X1 [Glycine max]	1.35938	2.74433	2.5538	0	0.102327	0	65.0613	6.02373	2.71292e-13	up	yes
312	100791958	XM_003553107.3	GO:0005634(nucleus);GO:0006355(regulation of transcription, DNA-templated);GO:0044212(transcription regulatory region DNA binding)	04075(Plant hormone signal transduction)	putative Myb family transcription factor At1g14600 [Glycine max]	1.33459	1.15176	1.35518	0	0	0.059586	64.4703	6.01056	4.6467e-13	up	yes
313	100812222	XM_003543680.4	GO:0003700(DNA binding transcription factor activity);GO:0005515(protein binding);GO:0005634(nucleus);GO:0006351(transcription, DNA-templated);GO:0006355(regulation of transcription, DNA-templated);GO:0043565(sequence-specific DNA binding)	NA	homeobox-leucine zipper protein HAT3 [Glycine max]	1.1536	2.33821	1.63373	0	0	0.079572	64.414	6.0093	1.39766e-12	up	yes
314	100301906	NM_001249213.2	GO:0003677(DNA binding);GO:0003700(DNA binding transcription factor activity);GO:0005634(nucleus);GO:0006351(transcription, DNA-templated);GO:0006355(regulation of transcription, DNA-templated);GO:0007275(multicellular organism development);GO:0009413(response to flooding);GO:0009793(embryo development ending in seed dormancy);GO:0010365(positive regulation of ethylene biosynthetic process);GO:00…	NA	transcriptional factor NAC11 [Glycine max]	1.36526	3.09707	1.75557	0	0	0.097453	63.8041	5.99558	1.45202e-10	up	yes
315	100780806	XM_003539497.3	GO:0002213(defense response to insect);GO:0004022(alcohol dehydrogenase (NAD) activity);GO:0007568(aging);GO:0009507(chloroplast);GO:0016491(oxidoreductase activity);GO:0055114(oxidation-reduction process)	00960(Tropane, piperidine and pyridine alkaloid biosynthesis)	tropinone reductase [Glycine max]	107.874	112.653	104.335	2.85785	0.598089	1.77286	62.1295	5.95721	3.97851e-35	up	yes
316	100810797	XM_003528830.3	NA	NA	BON1-associated protein 2 [Glycine max]	28.5682	55.018	28.0159	0.467777	0.946232	0.384429	62.055	5.95547	1.69462e-48	up	yes
317	100800883	XM_003530779.4	GO:0000981(RNA polymerase II transcription factor activity, sequence-specific DNA binding);GO:0001135(transcription factor activity, RNA polymerase II transcription factor recruiting);GO:0003677(DNA binding);GO:0003682(chromatin binding);GO:0003700(DNA binding transcription factor activity);GO:0005515(protein binding);GO:0005634(nucleus);GO:0006351(transcription, DNA-templated);GO:0006355(regulat…	NA	transcription factor MYB80 [Glycine max]	0.381684	0.747476	0.616639	0	0.028269	0	61.7567	5.94852	2.62227e-12	up	yes
318	100781977	XM_006584805.3	GO:0005887(integral component of plasma membrane);GO:0006644(phospholipid metabolic process);GO:0007165(signal transduction);GO:0008195(phosphatidate phosphatase activity);GO:0046839(phospholipid dephosphorylation)	NA	LEAF RUST 10 DISEASE-RESISTANCE LOCUS RECEPTOR-LIKE PROTEIN KINASE-like 2.1 [Glycine max]	0.900669	1.70083	1.20412	0.039143	0	0.022948	61.2909	5.9376	1.49497e-16	up	yes
319	100526897	NM_001248734.2	GO:0003700(DNA binding transcription factor activity);GO:0005634(nucleus);GO:0010200(response to chitin);GO:0043565(sequence-specific DNA binding);GO:0044212(transcription regulatory region DNA binding)	NA	C2H2-type zinc finger protein [Glycine max]	8.37792	22.5227	20.7474	0.508064	0.067832	0.268622	61.1569	5.93444	1.43348e-23	up	yes
320	100798766	XM_003532419.4	GO:0003872(6-phosphofructokinase activity);GO:0005524(ATP binding);GO:0005737(cytoplasm);GO:0005829(cytosol);GO:0005945(6-phosphofructokinase complex);GO:0006002(fructose 6-phosphate metabolic process);GO:0006096(glycolytic process);GO:0010053(root epidermal cell differentiation);GO:0046872(metal ion binding)	00010(Glycolysis / Gluconeogenesis);00030(Pentose phosphate pathway);00051(Fructose and mannose metabolism);00052(Galactose metabolism);03018(RNA degradation)	ATP-dependent 6-phosphofructokinase 3 [Glycine max]	3.86489	6.52642	4.11926	0.155735	0.056109	0.026302	60.9314	5.92911	4.7053e-28	up	yes
321	100813475	XM_014765855.2;XM_026124845.1	GO:0007275(multicellular organism development);GO:0007275(multicellular organism development)	NA	protein PELPK1 isoform X2 [Glycine max]	10.8922	6.27255	12.3445	0.116625	0.203361	0.16736	60.5511	5.92008	2.00776e-45	up	yes
322	100783939	XM_003546660.4	NA	NA	hypothetical protein D0Y65_041826 [Glycine soja]	1.34073	1.47354	1.11633	0	0.065197	0	60.2882	5.9138	3.95019e-13	up	yes
323	100776791	XM_003546647.4	GO:0004553(hydrolase activity, hydrolyzing O-glycosyl compounds);GO:0004564(beta-fructofuranosidase activity);GO:0004575(sucrose alpha-glucosidase activity);GO:0005515(protein binding);GO:0005576(extracellular region);GO:0005618(cell wall);GO:0005886(plasma membrane);GO:0005975(carbohydrate metabolic process);GO:0009611(response to wounding);GO:0048046(apoplast);GO:0050832(defense response to fun…	00052(Galactose metabolism);00500(Starch and sucrose metabolism)	Beta-fructofuranosidase, cell wall isozyme, partial [Glycine soja]	23.7783	46.791	31.9821	0.755772	0.631278	0.316934	60.1833	5.91129	9.60125e-55	up	yes
324	100775824	XM_003555181.3	GO:0005575(cellular_component);GO:0009056(catabolic process);GO:0016787(hydrolase activity);GO:0052689(carboxylic ester hydrolase activity)	NA	probable carboxylesterase 6 [Glycine max]	3.17832	5.04736	5.77835	0.058312	0.045271	0.12939	60.1101	5.90954	5.39302e-24	up	yes
325	100778056	NM_001317501.1	GO:0016020(membrane);GO:0016709(oxidoreductase activity, acting on paired donors, with incorporation or reduction of molecular oxygen, NAD(P)H as one donor, and incorporation of one atom of oxygen);GO:0044550(secondary metabolite biosynthetic process)	NA	hypothetical protein GLYMA_01G135200 [Glycine max]	20.4425	34.897	41.8627	1.27673	0.02627	0.314305	60.1012	5.90932	1.5779e-12	up	yes
326	100306370	NM_001250829.3	GO:0005509(calcium ion binding)	04626(Plant-pathogen interaction)	putative calcium-binding protein [Glycine max]	8.26022	17.914	17.236	0.089409	0.54663	0.102716	58.7613	5.8768	5.37846e-23	up	yes
327	100306134	NM_001251169.3	GO:0004866(endopeptidase inhibitor activity);GO:0005576(extracellular region);GO:0005618(cell wall);GO:0048046(apoplast)	NA	kunitz family trypsin and protease inhibitor precursor [Glycine max]	297.103	329.665	308.686	7.04258	3.45299	5.57589	58.2059	5.86309	1.29678e-63	up	yes
328	100816389	XM_003534019.4	GO:0005886(plasma membrane);GO:0015245(fatty acid transmembrane transporter activity);GO:0016021(integral component of membrane);GO:0042626(ATPase activity, coupled to transmembrane movement of substances)	02010(ABC transporters)	ABC transporter G family member 11 [Glycine max]	1.86386	2.22784	2.27752	0.050738	0.059367	0	57.8468	5.85416	1.23693e-21	up	yes
329	547482	NM_001250190.1	GO:0006952(defense response);GO:0009506(plasmodesma);GO:0046658(anchored component of plasma membrane)	NA	syringolide-induced protein B13-1-9 [Glycine max]	31.7553	59.6578	41.6729	0.673143	1.14493	0.487572	57.7218	5.85104	2.42309e-55	up	yes
330	100804823	XM_003518335.3	GO:0005509(calcium ion binding);GO:0005544(calcium-dependent phospholipid binding);GO:0005886(plasma membrane)	00010(Glycolysis / Gluconeogenesis);00051(Fructose and mannose metabolism);00562(Inositol phosphate metabolism);00710(Carbon fixation in photosynthetic organisms)	elicitor-responsive protein 1 [Glycine max]	1.61283	5.65244	4.37636	0	0.052409	0.149519	57.6524	5.84931	1.74542e-12	up	yes
331	100806975	XM_003535645.4	GO:0000981(RNA polymerase II transcription factor activity, sequence-specific DNA binding);GO:0001135(transcription factor activity, RNA polymerase II transcription factor recruiting);GO:0003677(DNA binding);GO:0003700(DNA binding transcription factor activity);GO:0005634(nucleus);GO:0006351(transcription, DNA-templated);GO:0006355(regulation of transcription, DNA-templated);GO:0006357(regulation…	NA	transcription factor MYB4 [Glycine max]	7.54001	15.5856	13.0955	0.460181	0.042994	0.127239	57.4561	5.84439	1.46055e-21	up	yes
332	106797891	XR_001387208.2	NA	NA		6.16708	13.7863	8.31136	0	0.500464	0	56.477	5.81959	5.8743e-12	up	yes
333	102660937	XM_006606850.1	NA	NA	uncharacterized protein LOC102660937 [Glycine max]	2.68275	6.56292	5.6949	0.123076	0	0.14215	56.3314	5.81587	4.08434e-15	up	yes
334	100810724	NM_001317689.2	GO:0008375(acetylglucosaminyltransferase activity);GO:0016021(integral component of membrane);GO:0016757(transferase activity, transferring glycosyl groups)	NA	core-2/I-branching enzyme domain-containing protein [Glycine max]	3.61738	8.50343	7.916	0.069533	0.107965	0.184597	55.3358	5.79014	1.87442e-30	up	yes
335	100527270	NM_001250381.2	GO:0003674(molecular_function);GO:0005576(extracellular region);GO:0008150(biological_process)	NA	uncharacterized protein LOC100527270 precursor [Glycine max]	2.26967	4.72738	6.33831	0	0.241284	0	55.2683	5.78838	1.48528e-10	up	yes
336	100798531	XM_006579533.3	GO:0005509(calcium ion binding)	04626(Plant-pathogen interaction)	hypothetical protein GLYMA_06G171100 [Glycine max]	11.5145	14.7142	15.2442	0.104719	0.365849	0.283058	55.0311	5.78218	8.11454e-40	up	yes
337	100527151	NM_001248709.2	GO:0003700(DNA binding transcription factor activity);GO:0005634(nucleus);GO:0010200(response to chitin);GO:0043565(sequence-specific DNA binding);GO:0044212(transcription regulatory region DNA binding)	NA	C2H2-type zinc finger protein [Glycine max]	5.13872	14.6361	15.2558	0.268806	0.208498	0.160231	54.947	5.77997	9.80004e-24	up	yes
338	100807969	XM_003546289.3;XM_006597085.2	GO:0006886(intracellular protein transport);GO:0006888(ER to Golgi vesicle-mediated transport);GO:0006890(retrograde vesicle-mediated transport, Golgi to ER);GO:0006891(intra-Golgi vesicle-mediated transport);GO:0030126(COPI vesicle coat);GO:0030126(COPI vesicle coat)	NA	coatomer subunit beta'-2 isoform X1 [Glycine max];coatomer subunit beta'-2 isoform X2 [Glycine max]	82.5214	72.3816	46.3614	0.193343	2.32532	1.15998	54.7116	5.77377	4.08153e-20	up	yes
339	100776122	XM_014769955.2	GO:0016021(integral component of membrane);GO:0042626(ATPase activity, coupled to transmembrane movement of substances);GO:0055085(transmembrane transport)	02010(ABC transporters)	ABC transporter B family member 11, partial [Glycine soja]	6.20611	8.94954	8.4512	0.149906	0.156943	0.127873	54.3033	5.76297	2.64213e-74	up	yes
340	100806598	XM_003535279.3	GO:0002237(response to molecule of bacterial origin);GO:0003700(DNA binding transcription factor activity);GO:0005516(calmodulin binding);GO:0005634(nucleus);GO:0009617(response to bacterium);GO:0009697(salicylic acid biosynthetic process);GO:0009816(defense response to bacterium, incompatible interaction);GO:0010112(regulation of systemic acquired resistance);GO:0043565(sequence-specific DNA bin…	NA	calmodulin-binding protein 60 G [Glycine max]	6.69578	10.7314	6.42263	0.04406	0.292218	0.104828	54.0682	5.75671	4.24155e-29	up	yes
341	100778149	XM_003557045.4	GO:0005737(cytoplasm);GO:0009807(lignan biosynthetic process);GO:0032442(phenylcoumaran benzylic ether reductase activity);GO:0046686(response to cadmium ion);GO:0050664(oxidoreductase activity, acting on NAD(P)H, oxygen as acceptor);GO:0055114(oxidation-reduction process)	NA	isoflavone reductase [Glycine max]	6.90895	22.0522	20.2003	0.107066	0.136629	0.666433	54.016	5.75531	3.86266e-17	up	yes
342	100805955	XM_003554661.4	GO:0000325(plant-type vacuole);GO:0004540(ribonuclease activity);GO:0004568(chitinase activity);GO:0005576(extracellular region);GO:0008061(chitin binding);GO:0009615(response to virus);GO:0009627(systemic acquired resistance);GO:0009651(response to salt stress);GO:0009723(response to ethylene);GO:0009817(defense response to fungus, incompatible interaction);GO:0031640(killing of cells of other o…	00520(Amino sugar and nucleotide sugar metabolism);04016(MAPK signaling pathway - plant)	pathogenesis-related protein PR-4 [Glycine max]	56.2148	68.5041	43.2868	0.728962	1.27459	1.11613	53.8534	5.75096	2.00023e-71	up	yes
343	100796941	XM_003525862.4	GO:0004067(asparaginase activity);GO:0005737(cytoplasm);GO:0006508(proteolysis);GO:0006516(glycoprotein catabolic process);GO:0008798(beta-aspartyl-peptidase activity)	NA	probable isoaspartyl peptidase/L-asparaginase 2 [Glycine max]	9.27303	27.8019	32.2207	0.03744	0.087823	1.16885	53.5467	5.74273	4.92171e-09	up	yes
344	548085	NM_001317709.2	GO:0000325(plant-type vacuole);GO:0004540(ribonuclease activity);GO:0004568(chitinase activity);GO:0005576(extracellular region);GO:0008061(chitin binding);GO:0009615(response to virus);GO:0009627(systemic acquired resistance);GO:0009651(response to salt stress);GO:0009723(response to ethylene);GO:0009817(defense response to fungus, incompatible interaction);GO:0031640(killing of cells of other o…	00520(Amino sugar and nucleotide sugar metabolism);04016(MAPK signaling pathway - plant)	wound-induced protein precursor [Glycine max]	373.97	445.977	471.756	5.37245	8.41648	10.4104	53.3776	5.73816	2.85475e-58	up	yes
345	100804843	XM_014765707.2;XM_014765709.2	GO:0003677(DNA binding);GO:0003700(DNA binding transcription factor activity);GO:0005634(nucleus);GO:0006351(transcription, DNA-templated);GO:0006355(regulation of transcription, DNA-templated);GO:0009873(ethylene-activated signaling pathway);GO:0045893(positive regulation of transcription, DNA-templated);GO:0048510(regulation of timing of transition from vegetative to reproductive phase);GO:0048…	03040(Spliceosome);03040(Spliceosome)	ethylene-responsive transcription factor ABR1 isoform X1 [Glycine max];ethylene-responsive transcription factor ABR1 isoform X2 [Glycine max]	24.1519	39.2114	38.3872	0.173498	0.811075	0.947692	52.6587	5.7186	2.98485e-29	up	yes
346	100798224	100798224	GO:0003700(DNA binding transcription factor activity);GO:0005634(nucleus);GO:0043565(sequence-specific DNA binding);GO:0044212(transcription regulatory region DNA binding);GO:0045893(positive regulation of transcription, DNA-templated)	NA	DRE-binding protein 2D;1 [Glycine max]	0.908472	0.677876	1.11658	0.023896	0	0.027648	52.4392	5.71257	2.12843e-14	up	yes
347	112998750	XM_026124910.1	NA	NA	uncharacterized protein LOC112998750 [Glycine max]	10.8277	21.9893	13.9056	0.512899	0.198744	0.196412	51.4535	5.6852	1.89905e-27	up	yes
348	100809953	XM_014777400.1	GO:0006474(N-terminal protein amino acid acetylation);GO:0008080(N-acetyltransferase activity)	NA	uncharacterized protein LOC100809953 [Glycine max]	0.2324	0.424352	0.492688	0	0.022453	0	51.1932	5.67788	3.81359e-11	up	yes
349	100793054	XM_006579820.2;XM_006579821.2;XM_014775547.2	GO:0005524(ATP binding);GO:0005634(nucleus);GO:0006952(defense response);GO:0043130(ubiquitin binding);GO:0043531(ADP binding);GO:0043531(ADP binding)	04075(Plant hormone signal transduction);04075(Plant hormone signal transduction)	probable disease resistance protein At5g66900 [Glycine max]	13.6776	22.3791	16.7495	0.216025	0.635832	0.182062	51.0739	5.67451	2.98561e-38	up	yes
350	100789504	XM_003537992.4	GO:0005634(nucleus);GO:0005739(mitochondrion);GO:0008150(biological_process)	NA	LOB domain-containing protein 1 [Glycine max]	0.872804	2.22161	1.20673	0	0	0.084778	50.7343	5.66489	6.60512e-10	up	yes
351	100779334	XM_014770752.2	NA	NA	uncharacterized protein LOC100779334 [Glycine max]	1.21177	0.96743	0.548919	0.053776	0	0	50.7312	5.6648	3.63225e-11	up	yes
352	100811184	XM_003546129.3;XM_006597070.3;XM_014767394.2	GO:0005887(integral component of plasma membrane);GO:0008509(anion transmembrane transporter activity);GO:0051453(regulation of intracellular pH);GO:0098656(anion transmembrane transport);GO:0098656(anion transmembrane transport)	NA	boron transporter 4 [Glycine max]	2.36786	5.38109	3.33264	0.0105053	0.0219385	0.187546	50.3733	5.65459	6.97922e-13	up	yes
353	100788698	XM_006595836.2	GO:0010143(cutin biosynthetic process);GO:0016020(membrane);GO:0016311(dephosphorylation);GO:0016791(phosphatase activity);GO:0090447(glycerol-3-phosphate 2-O-acyltransferase activity)	00561(Glycerolipid metabolism);00564(Glycerophospholipid metabolism)	glycerol-3-phosphate acyltransferase 5 [Glycine max]	1.9442	5.18773	4.30276	0	0.231837	0	49.3221	5.62416	1.3851e-07	up	yes
354	100798936	XM_003531022.4	GO:0005576(extracellular region);GO:0005618(cell wall);GO:0005794(Golgi apparatus);GO:0005829(cytosol);GO:0006952(defense response);GO:0007165(signal transduction);GO:0009505(plant-type cell wall);GO:0009506(plasmodesma);GO:0016020(membrane);GO:0090353(polygalacturonase inhibitor activity)	NA	LOW QUALITY PROTEIN: polygalacturonase inhibitor 2 [Glycine max]	0.854701	7.77677	5.92858	0.24507	0.05189	0	49.0303	5.6156	2.63033e-08	up	yes
355	547475	NM_001250086.3	GO:0016020(membrane);GO:0016709(oxidoreductase activity, acting on paired donors, with incorporation or reduction of molecular oxygen, NAD(P)H as one donor, and incorporation of one atom of oxygen);GO:0044550(secondary metabolite biosynthetic process)	00941(Flavonoid biosynthesis);00944(Flavone and flavonol biosynthesis)	flavonoid 3'-hydroxylase [Glycine max]	20.8898	22.3152	21.9961	0.402651	0.205191	0.722838	48.9983	5.61466	7.29717e-44	up	yes
356	100814899	XM_003542020.4	GO:0003674(molecular_function);GO:0005634(nucleus);GO:0071456(cellular response to hypoxia)	NA	uncharacterized protein LOC100814899 [Glycine max]	2.78068	6.42504	5.19231	0.107762	0.063195	0.124021	48.8105	5.60912	9.08867e-19	up	yes
357	100816370	XM_003548806.3	GO:0003677(DNA binding);GO:0003700(DNA binding transcription factor activity);GO:0005515(protein binding);GO:0005634(nucleus);GO:0006351(transcription, DNA-templated);GO:0006355(regulation of transcription, DNA-templated);GO:0007275(multicellular organism development);GO:0009873(ethylene-activated signaling pathway);GO:0043565(sequence-specific DNA binding);GO:0050832(defense response to fungus)	03040(Spliceosome)	AP2-like ethylene-responsive transcription factor BBM1 [Glycine max]	11.6017	7.00069	9.33236	0.386319	0.186091	0	48.802	5.60887	1.63061e-16	up	yes
358	100793495	XM_003550631.4;XM_014769476.2	GO:0004674(protein serine/threonine kinase activity);GO:0005524(ATP binding);GO:0005886(plasma membrane);GO:0006468(protein phosphorylation);GO:0007169(transmembrane receptor protein tyrosine kinase signaling pathway);GO:0016021(integral component of membrane);GO:0016021(integral component of membrane)	NA	putative leucine-rich repeat receptor-like serine/threonine-protein kinase At2g24130 isoform X1 [Glycine max];putative leucine-rich repeat receptor-like serine/threonine-protein kinase At2g24130 isoform X2 [Glycine max]	0.237083	0.721996	0.472493	0.029345	0	0	48.7842	5.60834	5.54882e-10	up	yes
359	106795727	XM_014766586.1	NA	NA	uncharacterized protein LOC106795727 [Glycine max]	2.48569	1.89934	1.64052	0.125196	0	0	48.129	5.58883	1.31686e-11	up	yes
360	100803611	XM_003521377.4	GO:0003674(molecular_function);GO:0005576(extracellular region);GO:0008150(biological_process)	NA	olee1-like protein [Glycine max]	0.68214	0.96245	1.96243	0	0	0.075164	47.9887	5.58462	9.39154e-10	up	yes
361	100812078	100812078	GO:0005089(Rho guanyl-nucleotide exchange factor activity);GO:0005634(nucleus);GO:0005737(cytoplasm);GO:0005886(plasma membrane);GO:0009793(embryo development ending in seed dormancy);GO:0009860(pollen tube growth);GO:0080092(regulation of pollen tube growth);GO:0090406(pollen tube)	NA	Rho guanine nucleotide exchange factor 8 [Glycine soja]	1.29283	1.60876	1.76042	0	0.097882	0	47.6288	5.57376	1.01538e-09	up	yes
362	100777769	XR_001383342.1	GO:0016020(membrane);GO:0016709(oxidoreductase activity, acting on paired donors, with incorporation or reduction of molecular oxygen, NAD(P)H as one donor, and incorporation of one atom of oxygen);GO:0044550(secondary metabolite biosynthetic process)	NA	Cytochrome P450 71D8 [Glycine soja]	1.76844	1.41802	0.869362	0.039783	0	0.045704	47.4437	5.56815	2.79897e-13	up	yes
363	100803066	XM_026126723.1	GO:0005576(extracellular region);GO:0006869(lipid transport);GO:0008289(lipid binding)	NA	uncharacterized protein LOC100803066 [Glycine max]	0.30857	12.3257	7.83243	0.287681	0	0.143754	47.4387	5.56799	1.45342e-06	up	yes
364	100500250	XR_414097.3	NA	NA	unknown [Glycine max]	26.4802	38.4133	34.4245	0.785018	0.610418	0.699346	47.4121	5.56718	4.48789e-54	up	yes
365	102663236	XM_006576392.2	GO:0004601(peroxidase activity);GO:0005515(protein binding);GO:0005576(extracellular region);GO:0005618(cell wall);GO:0005794(Golgi apparatus);GO:0005829(cytosol);GO:0006979(response to oxidative stress);GO:0009809(lignin biosynthetic process);GO:0010089(xylem development);GO:0020037(heme binding);GO:0042744(hydrogen peroxide catabolic process);GO:0046872(metal ion binding);GO:0048046(apoplast);G…	00940(Phenylpropanoid biosynthesis)	peroxidase P7 isoform X1 [Glycine max]	21.4904	27.6508	21.0604	0.35829	1.00097	0.131227	47.0997	5.55765	5.7722e-28	up	yes
366	102660901	XM_006577657.1	NA	NA	uncharacterized protein LOC102660901 [Glycine max]	2.40251	6.42582	5.63175	0.039552	0.214129	0.05414	46.9756	5.55384	5.79386e-13	up	yes
367	102669348	XM_006590156.2	GO:0004674(protein serine/threonine kinase activity);GO:0005886(plasma membrane);GO:0006468(protein phosphorylation);GO:0009506(plasmodesma);GO:0042742(defense response to bacterium)	NA	cysteine-rich receptor-like protein kinase 29 [Glycine max]	4.91938	3.81017	2.66631	0.042934	0.199993	0	46.9106	5.55184	2.64136e-13	up	yes
368	100791266	XM_003553306.4;XM_026127010.1	GO:0003677(DNA binding);GO:0003700(DNA binding transcription factor activity);GO:0005634(nucleus);GO:0006351(transcription, DNA-templated);GO:0006355(regulation of transcription, DNA-templated);GO:0048830(adventitious root development);GO:0048830(adventitious root development)	NA	WUSCHEL-related homeobox 11 isoform X1 [Glycine max];WUSCHEL-related homeobox 11 isoform X2 [Glycine max]	2.6083	1.20441	1.4951	0	0.0382504	0.0759709	46.4695	5.53821	3.18099e-13	up	yes
369	100803855	XM_003526023.3	GO:0005576(extracellular region);GO:0005618(cell wall);GO:0009664(plant-type cell wall organization);GO:0009826(unidimensional cell growth);GO:0009828(plant-type cell wall loosening);GO:0016020(membrane)	NA	expansin-A12 [Glycine max]	1.06283	1.99051	1.31225	0	0.094304	0	46.2928	5.53272	7.22422e-11	up	yes
370	100783430	XM_003517148.3	GO:0009809(lignin biosynthetic process);GO:0016020(membrane);GO:0016709(oxidoreductase activity, acting on paired donors, with incorporation or reduction of molecular oxygen, NAD(P)H as one donor, and incorporation of one atom of oxygen)	00940(Phenylpropanoid biosynthesis)	cytochrome P450 84A1-like [Glycine max]	1.13522	2.44281	6.39509	0.048526	0	0.173267	44.9658	5.49076	6.15849e-09	up	yes
371	100792063	XM_006584830.3	GO:0009693(ethylene biosynthetic process);GO:0051213(dioxygenase activity)	00270(Cysteine and methionine metabolism)	1-aminocyclopropane-1-carboxylate oxidase [Glycine max]	0.872501	3.36461	4.10365	0	0.037848	0.148299	44.8074	5.48567	2.39238e-09	up	yes
372	100527215	XM_003556320.3	GO:0004867(serine-type endopeptidase inhibitor activity);GO:0005576(extracellular region);GO:0005618(cell wall);GO:0006508(proteolysis);GO:0008233(peptidase activity);GO:0009611(response to wounding);GO:0050832(defense response to fungus)	NA	glu S.griseus protease inhibitor [Glycine max]	2016.38	1600.6	1432.25	45.652	17.2035	51.8146	44.0327	5.4605	3.19856e-36	up	yes
373	100811656	XM_003555449.4	GO:0003861(3-isopropylmalate dehydratase activity);GO:0009098(leucine biosynthetic process);GO:0009507(chloroplast);GO:0009536(plastid);GO:0009570(chloroplast stroma);GO:0016829(lyase activity);GO:0019761(glucosinolate biosynthetic process);GO:0046686(response to cadmium ion);GO:0046872(metal ion binding);GO:0050486(intramolecular transferase activity, transferring hydroxy groups);GO:0051539(4 ir…	00660(C5-Branched dibasic acid metabolism);00290(Valine, leucine and isoleucine biosynthesis);00966(Glucosinolate biosynthesis)	3-isopropylmalate dehydratase large subunit, chloroplastic [Glycine max]	1.37933	2.10123	0.868093	0	0	0.098966	43.9409	5.45749	2.32898e-08	up	yes
374	100791068	XM_003552650.3	GO:0005509(calcium ion binding)	NA	uncharacterized protein LOC100791068 [Glycine max]	0.138823	7.94197	8.56398	0.379797	0	0	43.8255	5.4537	0.000169454	up	yes
375	100802739	NM_001353424.1	GO:0003677(DNA binding);GO:0003700(DNA binding transcription factor activity);GO:0005515(protein binding);GO:0005634(nucleus);GO:0005737(cytoplasm);GO:0006351(transcription, DNA-templated);GO:0006355(regulation of transcription, DNA-templated);GO:0034605(cellular response to heat);GO:0043565(sequence-specific DNA binding);GO:0046686(response to cadmium ion)	NA	heat stress transcription factor 6 [Glycine max]	11.2452	14.677	11.2143	0.42569	0.126378	0.295478	43.8165	5.4534	8.05911e-40	up	yes
376	100812331	XM_006577590.3	GO:0005886(plasma membrane);GO:0006810(transport);GO:0022857(transmembrane transporter activity)	NA	WAT1-related protein At4g30420 [Glycine max]	10.5046	8.64666	10.3492	0	0.12287	0.553709	43.6024	5.44634	7.90534e-11	up	yes
377	100782667	XM_026125423.1	GO:0004806(triglyceride lipase activity);GO:0005576(extracellular region);GO:0006629(lipid metabolic process)	03040(Spliceosome)	lipase [Glycine max]	4.41133	8.06043	7.15159	0.044265	0.242536	0.172352	42.7381	5.41745	2.38866e-27	up	yes
378	100790456	XM_003528636.4	NA	NA	hypothetical protein D0Y65_019025 [Glycine soja]	2.31356	2.9831	2.6446	0.117504	0.068663	0	42.6566	5.4147	1.75943e-14	up	yes
379	100815158	XM_003535811.4	GO:0004601(peroxidase activity);GO:0009505(plant-type cell wall);GO:0009664(plant-type cell wall organization)	00940(Phenylpropanoid biosynthesis)	peroxidase 5 [Glycine max]	14.9372	32.343	17.6414	0.507509	1.01519	0	42.636	5.414	2.9101e-10	up	yes
380	100815270	XM_003529582.4	NA	NA	uncharacterized protein LOC100815270 [Glycine max]	3.47921	5.05583	4.41242	0.067851	0.158032	0.07795	42.6137	5.41325	1.57749e-18	up	yes
381	112998708	XM_026124809.1	GO:0005351(carbohydrate:proton symporter activity);GO:0005355(glucose transmembrane transporter activity);GO:0005887(integral component of plasma membrane);GO:0046323(glucose import)	NA	probable polyol transporter 3 [Glycine max]	0.754939	2.13674	0.611851	0.025065	0	0.057592	42.3864	5.40553	2.25431e-10	up	yes
382	102665955	XM_006581035.2	GO:0005634(nucleus);GO:0007064(mitotic sister chromatid cohesion);GO:0034087(establishment of mitotic sister chromatid cohesion);GO:0090694(Scc2-Scc4 cohesin loading complex)	03040(Spliceosome)	uncharacterized protein LOC102665955 [Glycine max]	3.02036	4.84173	3.99774	0.05768	0.1577	0.064499	42.3748	5.40514	6.3908e-25	up	yes
383	113000476	XM_026127210.1	NA	NA	uncharacterized protein LOC113000476 [Glycine max]	15.4197	26.436	22.0512	0.883325	0.342889	0.305278	41.7286	5.38296	1.64974e-32	up	yes
384	100785905	XM_003516672.4;XM_006573743.3	GO:0004722(protein serine/threonine phosphatase activity);GO:0005886(plasma membrane);GO:0006470(protein dephosphorylation);GO:0046872(metal ion binding);GO:0046872(metal ion binding)	04016(MAPK signaling pathway - plant);04075(Plant hormone signal transduction);04075(Plant hormone signal transduction)	probable protein phosphatase 2C 8 isoform X1 [Glycine max];probable protein phosphatase 2C 8 isoform X2 [Glycine max]	1.99618	18.491	10.4428	0.609976	0.0451982	0.0891764	41.553	5.37688	1.67729e-09	up	yes
385	100810407	XM_006592461.3	GO:0004674(protein serine/threonine kinase activity);GO:0005886(plasma membrane);GO:0006468(protein phosphorylation);GO:0006952(defense response);GO:0009506(plasmodesma)	NA	receptor-like serine/threonine-protein kinase SD1-8 [Glycine max]	3.09815	3.20337	2.68882	0.144708	0.051529	0.020836	41.4162	5.37212	2.13736e-23	up	yes
386	100816063	XM_006589590.2	GO:0006855(drug transmembrane transport)	NA	protein DETOXIFICATION 12 [Glycine max]	0.921336	1.54943	1.02642	0.052083	0	0.033091	41.0593	5.35964	1.67473e-13	up	yes
387	100819737	XM_006597714.2	GO:0004674(protein serine/threonine kinase activity);GO:0005886(plasma membrane);GO:0006468(protein phosphorylation)	NA	G-type lectin S-receptor-like serine/threonine-protein kinase At1g34300 isoform X1 [Glycine max]	1.22374	1.69306	0.301549	0.0277628	0.0525523	0	40.0715	5.3245	9.10522e-10	up	yes
388	100779395	XM_003524727.4	GO:0005576(extracellular region);GO:0009055(electron transfer activity);GO:0009507(chloroplast);GO:0009651(response to salt stress);GO:0016614(oxidoreductase activity, acting on CH-OH group of donors);GO:0050660(flavin adenine dinucleotide binding);GO:0055114(oxidation-reduction process)	00052(Galactose metabolism);00500(Starch and sucrose metabolism)	berberine bridge enzyme-like 28 [Glycine max]	83.8326	66.7114	54.731	2.20467	1.77007	1.15642	40.0056	5.32213	4.75788e-62	up	yes
389	100782082	XM_003540397.4	GO:0003674(molecular_function);GO:0005576(extracellular region);GO:0008150(biological_process)	NA	uncharacterized protein LOC100782082 [Glycine max]	2.23253	2.79041	2.33784	0	0	0.189616	38.8194	5.27871	7.40046e-10	up	yes
390	102669115	XM_006576294.3	GO:0003674(molecular_function);GO:0006952(defense response);GO:0016020(membrane)	NA	BON1-associated protein 2 [Glycine max]	7.48588	29.209	18.9608	0.196835	0.343833	0.899976	38.6325	5.27174	2.64787e-17	up	yes
391	100795302	XM_003521445.4	GO:0006952(defense response);GO:0009506(plasmodesma);GO:0046658(anchored component of plasma membrane)	NA	NDR1/HIN1-like protein 10 [Glycine max]	83.5573	141.623	120.178	2.39065	4.12704	2.45037	38.5097	5.26715	3.20639e-53	up	yes
392	100814788	XM_003533466.4	GO:0000325(plant-type vacuole);GO:0004553(hydrolase activity, hydrolyzing O-glycosyl compounds);GO:0004575(sucrose alpha-glucosidase activity);GO:0005773(vacuole);GO:0005775(vacuolar lumen);GO:0005975(carbohydrate metabolic process);GO:0005985(sucrose metabolic process);GO:0009617(response to bacterium);GO:0009738(abscisic acid-activated signaling pathway);GO:0016021(integral component of membran…	00052(Galactose metabolism);00500(Starch and sucrose metabolism)	beta-fructofuranosidase, soluble isoenzyme I [Glycine max]	1.00395	1.85681	1.40997	0.037353	0.021132	0.05364	38.089	5.2513	1.21426e-17	up	yes
393	100807221	XM_003542835.3	GO:0004190(aspartic-type endopeptidase activity);GO:0006508(proteolysis);GO:0030163(protein catabolic process)	NA	basic 7S globulin [Glycine max]	64.2884	211.139	137.943	5.84297	0.61327	4.43802	37.9439	5.2458	2.31551e-14	up	yes
394	100305931	NM_001248193.2	GO:0003674(molecular_function);GO:0005634(nucleus);GO:0008150(biological_process)	NA	uncharacterized protein LOC100305931 [Glycine max]	29.12	41.4017	33.4044	1.0231	1.5805	0.161858	37.58	5.23189	6.72179e-24	up	yes
395	100500298	NM_001249097.3	GO:0003674(molecular_function);GO:0006952(defense response);GO:0016020(membrane)	NA	BON association protein 2-like protein [Glycine max]	7.49282	16.6437	10.5668	0.249694	0.368554	0.326184	36.7452	5.19948	1.90373e-31	up	yes
396	100780321	XM_006583994.3	GO:0008150(biological_process);GO:0016021(integral component of membrane)	NA	uncharacterized protein LOC100780321 [Glycine max]	3.54072	3.22657	1.91674	0.015076	0.122832	0.098574	36.7218	5.19856	2.65143e-20	up	yes
397	102669268	XM_006573238.2;XM_006573239.2;XM_006573240.2;XM_014762291.1;XM_014762290.1	NA	NA	uncharacterized protein LOC102669268 isoform X1 [Glycine max];uncharacterized protein LOC102669268 isoform X2 [Glycine max];uncharacterized protein LOC102669268 isoform X4 [Glycine max];uncharacterized protein LOC102669268 isoform X3 [Glycine max]	2.12647	2.81531	1.89143	0.0888262	0	0.0974202	36.6891	5.19728	1.3561e-13	up	yes
398	547925	NM_001249252.3	GO:0004364(glutathione transferase activity);GO:0005737(cytoplasm);GO:0006749(glutathione metabolic process);GO:0009407(toxin catabolic process)	00480(Glutathione metabolism)	glutathione S-transferase 3 [Glycine max]	57.4273	88.7014	89.4761	1.67072	2.08761	2.70004	36.4805	5.18905	7.31046e-55	up	yes
399	100814654	100814654	GO:0016020(membrane);GO:0016709(oxidoreductase activity, acting on paired donors, with incorporation or reduction of molecular oxygen, NAD(P)H as one donor, and incorporation of one atom of oxygen);GO:0044550(secondary metabolite biosynthetic process)	NA	Cytochrome P450 82C4 [Glycine soja]	0.595816	0.704762	0.613001	0.029036	0.023468	0	36.4463	5.1877	5.91536e-13	up	yes
400	732586	NM_001250428.2	GO:0000122(negative regulation of transcription by RNA polymerase II);GO:0000978(RNA polymerase II proximal promoter sequence-specific DNA binding);GO:0003700(DNA binding transcription factor activity);GO:0005634(nucleus);GO:0006351(transcription, DNA-templated);GO:0006355(regulation of transcription, DNA-templated);GO:0010055(atrichoblast differentiation);GO:0032107(regulation of response to nut…	04626(Plant-pathogen interaction)	WRKY transcription factor 53 [Glycine max]	20.0398	30.3556	28.5278	1.04413	0.480463	0.642348	36.4214	5.18671	1.90059e-48	up	yes
401	100795308	XM_003553436.4	GO:0005506(iron ion binding);GO:0009507(chloroplast);GO:0009611(response to wounding);GO:0009694(jasmonic acid metabolic process);GO:0016021(integral component of membrane);GO:0016705(oxidoreductase activity, acting on paired donors, with incorporation or reduction of molecular oxygen);GO:0019825(oxygen binding);GO:0020037(heme binding);GO:0052694(jasmonoyl-isoleucine-12-hydroxylase activity);GO:…	00073(Cutin, suberine and wax biosynthesis)	cytochrome P450 94A1 [Glycine max]	14.6144	26.0962	25.1139	0.551274	0.857977	0.409058	36.201	5.17796	1.34923e-48	up	yes
402	100777517	NM_001348662.1	GO:0004659(prenyltransferase activity);GO:0009507(chloroplast)	00130(Ubiquinone and other terpenoid-quinone biosynthesis)	glycinol 2-dimethylallyl transferase [Glycine max]	17.1105	15.8584	9.94681	0.678723	0.440114	0.076803	35.8935	5.16565	1.78985e-23	up	yes
403	100777773	XM_003539005.4	GO:0008422(beta-glucosidase activity);GO:0009651(response to salt stress);GO:0009725(response to hormone);GO:0019762(glucosinolate catabolic process)	00500(Starch and sucrose metabolism);00460(Cyanoamino acid metabolism);00940(Phenylpropanoid biosynthesis)	cyanogenic beta-glucosidase [Glycine max]	8.73883	15.1294	13.5998	0.377929	0.267743	0.398439	35.8851	5.16531	8.35704e-47	up	yes
404	100804720	XM_003524942.3	GO:0005739(mitochondrion);GO:0016787(hydrolase activity)	NA	uncharacterized protein LOC100804720 [Glycine max]	0.503621	1.34441	0.757331	0.03672	0.035963	0	35.8456	5.16372	1.26014e-10	up	yes
405	100799496	XM_003534659.4	GO:0003674(molecular_function);GO:0008150(biological_process)	NA	probable F-box protein At4g22030 [Glycine max]	2.35735	5.01201	3.02466	0.087576	0.169252	0.033537	35.7964	5.16174	9.25456e-19	up	yes
406	100817669	XM_003520539.3	GO:0005506(iron ion binding);GO:0009507(chloroplast);GO:0009611(response to wounding);GO:0009694(jasmonic acid metabolic process);GO:0016021(integral component of membrane);GO:0016705(oxidoreductase activity, acting on paired donors, with incorporation or reduction of molecular oxygen);GO:0019825(oxygen binding);GO:0020037(heme binding);GO:0052694(jasmonoyl-isoleucine-12-hydroxylase activity);GO:…	00073(Cutin, suberine and wax biosynthesis)	cytochrome P450 94A1 [Glycine max]	1.66375	4.70231	6.37256	0.052648	0.153278	0.151211	35.6687	5.15659	4.6384e-17	up	yes
407	100781838	XM_006575474.2;XM_014769873.1;XM_003519346.3	GO:0005739(mitochondrion);GO:0008150(biological_process);GO:0016021(integral component of membrane);GO:0016787(hydrolase activity);GO:0016787(hydrolase activity)	NA	uncharacterized protein LOC100781838 isoform X3 [Glycine max];uncharacterized protein LOC100781838 isoform X1 [Glycine max];uncharacterized protein LOC100781838 isoform X2 [Glycine max]	2.04322	2.22692	1.90458	0	0.173182	0	35.6546	5.15602	1.71755e-08	up	yes
408	100809487	XM_003521807.4	GO:0004674(protein serine/threonine kinase activity);GO:0005886(plasma membrane);GO:0006468(protein phosphorylation)	NA	putative receptor protein kinase ZmPK1 [Glycine max]	0.475098	0.906992	0.659827	0.019164	0.027897	0.011008	35.1636	5.13601	9.67528e-14	up	yes
409	100301882	XM_003525363.4	GO:0005515(protein binding)	NA	protein P21-like [Glycine max]	5.14077	4.94081	2.48208	0.057539	0.301528	0	34.9897	5.12886	6.75376e-11	up	yes
410	100788721	XM_006598987.2	GO:0005618(cell wall);GO:0033609(oxalate metabolic process);GO:0046564(oxalate decarboxylase activity)	NA	germin-like protein subfamily 1 member 7 [Glycine max]	13.3065	20.426	9.51672	0.548277	0.545433	0.142557	34.9837	5.12861	1.15293e-27	up	yes
411	100811368	XM_006585354.2;XR_003267887.1;XM_014778560.1	GO:0003674(molecular_function);GO:0008150(biological_process);GO:0016021(integral component of membrane);GO:0016021(integral component of membrane)	NA	cysteine-rich and transmembrane domain-containing protein WIH1 isoform X1 [Glycine max];cysteine-rich and transmembrane domain-containing protein WIH1 isoform X2 [Glycine max];cysteine-rich and transmembrane domain-containing protein B isoform X2 [Glycine max]	7.75471	13.9506	7.8237	0.137067	0.418926	0.288691	34.9586	5.12758	1.37511e-19	up	yes
412	100786055	XM_014768015.1	GO:0005516(calmodulin binding);GO:0005634(nucleus);GO:0005737(cytoplasm)	00500(Starch and sucrose metabolism)	hypothetical protein GLYMA_15G025300 [Glycine max]	1.53594	2.31365	2.77787	0.068264	0.061972	0.059953	34.8467	5.12295	8.32236e-21	up	yes
413	100500379	NM_001250212.2	GO:0005509(calcium ion binding)	NA	calcium-binding EF-hand protein [Glycine max]	1.46007	17.2646	15.258	0.347584	0.070943	0.557901	34.8031	5.12114	1.69143e-09	up	yes
414	102664575	102664575	GO:0004672(protein kinase activity);GO:0004674(protein serine/threonine kinase activity);GO:0005524(ATP binding);GO:0005576(extracellular region);GO:0005886(plasma membrane);GO:0009506(plasmodesma);GO:0009741(response to brassinosteroid);GO:0009742(brassinosteroid mediated signaling pathway);GO:0009791(post-embryonic development);GO:0009826(unidimensional cell growth);GO:0016021(integral componen…	NA	Receptor-like protein kinase ANXUR2 [Glycine soja]	1.59747	1.68925	0.950133	0.027226	0.05707	0.037534	34.7768	5.12005	5.53974e-15	up	yes
415	100800219	XM_003552251.3	GO:0004601(peroxidase activity);GO:0005515(protein binding);GO:0005576(extracellular region);GO:0005618(cell wall);GO:0005794(Golgi apparatus);GO:0005829(cytosol);GO:0006979(response to oxidative stress);GO:0009809(lignin biosynthetic process);GO:0010089(xylem development);GO:0020037(heme binding);GO:0042744(hydrogen peroxide catabolic process);GO:0046872(metal ion binding);GO:0048046(apoplast);G…	00940(Phenylpropanoid biosynthesis)	cationic peroxidase 1 [Glycine max]	5.33863	3.58762	1.77313	0.121129	0.18708	0	34.7147	5.11747	1.02693e-11	up	yes
416	100783917	XM_003528556.4	GO:0009416(response to light stimulus);GO:0045487(gibberellin catabolic process);GO:0052634(C-19 gibberellin 2-beta-dioxygenase activity)	00904(Diterpenoid biosynthesis)	gibberellin 2-beta-dioxygenase 2 [Glycine max]	1.96929	2.30268	1.45537	0.061174	0.035494	0.068541	34.6672	5.1155	2.06219e-17	up	yes
417	100807192	XM_003523834.4	GO:0004497(monooxygenase activity);GO:0006952(defense response);GO:0009535(chloroplast thylakoid membrane);GO:0009695(jasmonic acid biosynthetic process);GO:0009941(chloroplast envelope);GO:0016125(sterol metabolic process)	00592(alpha-Linolenic acid metabolism)	allene oxide synthase 1, chloroplastic [Glycine max]	5.2596	9.11989	6.47075	0.235586	0.068612	0.29782	34.6339	5.11411	2.65955e-26	up	yes
418	100814067	XM_003516955.2	GO:0004601(peroxidase activity);GO:0005515(protein binding);GO:0005576(extracellular region);GO:0005618(cell wall);GO:0005794(Golgi apparatus);GO:0005829(cytosol);GO:0006979(response to oxidative stress);GO:0009809(lignin biosynthetic process);GO:0010089(xylem development);GO:0020037(heme binding);GO:0042744(hydrogen peroxide catabolic process);GO:0046872(metal ion binding);GO:0048046(apoplast);G…	00940(Phenylpropanoid biosynthesis)	Cationic peroxidase 1 [Glycine soja]	86.0801	81.3087	48.8362	0.994755	5.31273	0	34.2807	5.09932	4.86239e-06	up	yes
419	100808918	XM_003552182.3	GO:0010143(cutin biosynthetic process);GO:0016020(membrane);GO:0016311(dephosphorylation);GO:0016791(phosphatase activity);GO:0090447(glycerol-3-phosphate 2-O-acyltransferase activity)	00561(Glycerolipid metabolism);00564(Glycerophospholipid metabolism)	Glycerol-3-phosphate 2-O-acyltransferase 6 [Glycine soja]	0.613564	1.02357	1.40634	0	0.03014	0.059467	33.9648	5.08597	4.09491e-11	up	yes
420	100790910	XM_003522060.4	GO:0004601(peroxidase activity);GO:0005515(protein binding);GO:0005576(extracellular region);GO:0005618(cell wall);GO:0005794(Golgi apparatus);GO:0005829(cytosol);GO:0006979(response to oxidative stress);GO:0009809(lignin biosynthetic process);GO:0010089(xylem development);GO:0020037(heme binding);GO:0042744(hydrogen peroxide catabolic process);GO:0046872(metal ion binding);GO:0048046(apoplast);G…	00940(Phenylpropanoid biosynthesis)	cationic peroxidase 1 [Glycine max]	53.5084	79.9618	64.3375	1.55048	3.36484	0.929877	33.841	5.0807	7.6634e-35	up	yes
421	106794104	XM_006586598.3	GO:0005829(cytosol);GO:0008171(O-methyltransferase activity);GO:0008757(S-adenosylmethionine-dependent methyltransferase activity);GO:0019438(aromatic compound biosynthetic process)	NA	isoliquiritigenin 2'-O-methyltransferase [Glycine max]	64.3194	61.2523	87.481	1.31797	1.18775	3.79961	33.7893	5.07849	3.32883e-27	up	yes
422	100807334	XM_003521873.4	NA	NA	uncharacterized protein LOC100807334 [Glycine max]	12.7738	24.8131	17.0423	0.546048	0.722674	0.348831	33.7728	5.07779	9.67482e-38	up	yes
423	100799894	XM_003522068.3	GO:0004601(peroxidase activity);GO:0005515(protein binding);GO:0005576(extracellular region);GO:0005618(cell wall);GO:0005794(Golgi apparatus);GO:0005829(cytosol);GO:0006979(response to oxidative stress);GO:0009809(lignin biosynthetic process);GO:0010089(xylem development);GO:0020037(heme binding);GO:0042744(hydrogen peroxide catabolic process);GO:0046872(metal ion binding);GO:0048046(apoplast);G…	00940(Phenylpropanoid biosynthesis)	cationic peroxidase 1 [Glycine max]	32.3759	49.1024	38.6633	0.564041	2.78415	0.218653	33.6829	5.07394	8.69243e-15	up	yes
424	100785554	XM_003516819.4	GO:0005575(cellular_component);GO:0009813(flavonoid biosynthetic process);GO:0016210(naringenin-chalcone synthase activity)	00941(Flavonoid biosynthesis);04712(Circadian rhythm - plant)	chalcone synthase 6 [Glycine max]	3.24257	13.6018	8.82365	0.337269	0.168308	0.258485	33.5941	5.07014	1.09812e-20	up	yes
425	100781791	XM_003531074.4	GO:0004351(glutamate decarboxylase activity);GO:0005516(calmodulin binding);GO:0005829(cytosol);GO:0006536(glutamate metabolic process);GO:0030170(pyridoxal phosphate binding);GO:0046686(response to cadmium ion)	00650(Butanoate metabolism);00250(Alanine, aspartate and glutamate metabolism);00410(beta-Alanine metabolism);00430(Taurine and hypotaurine metabolism)	glutamate decarboxylase 1 [Glycine max]	1.78706	2.9987	3.71297	0.064285	0.192635	0	33.0793	5.04786	3.4402e-11	up	yes
426	100500505	NM_001248400.1	GO:0046658(anchored component of plasma membrane)	NA	uncharacterized protein LOC100500505 precursor [Glycine max]	4.14345	4.47893	3.258	0.132155	0.228936	0	32.9014	5.04008	2.39694e-13	up	yes
427	100886419	NR_048863.1;rna-MIR408A-2;rna-MIR408A	NA	NA		80.8376	85.635	58.5908	1.47527	5.18662	0.209809	32.7522	5.03352	2.08725e-16	up	yes
428	100306181	NM_001248102.3	GO:0005576(extracellular region);GO:0006952(defense response)	NA	BSP domain-containing protien precursor [Glycine max]	138.547	115.7	77.0803	2.43722	3.30519	4.42671	32.5818	5.02599	1.16453e-47	up	yes
429	100820528	XM_006590888.2	GO:0008422(beta-glucosidase activity);GO:0009651(response to salt stress);GO:0009725(response to hormone);GO:0019762(glucosinolate catabolic process)	00500(Starch and sucrose metabolism);00460(Cyanoamino acid metabolism);00940(Phenylpropanoid biosynthesis)	beta-glucosidase 13 [Glycine max]	6.1138	20.6879	16.4563	0.607804	0.636748	0.083505	32.5723	5.02558	4.86308e-17	up	yes
430	100790188	XM_026124468.1;XM_006574462.3	GO:0004601(peroxidase activity);GO:0009505(plant-type cell wall);GO:0009664(plant-type cell wall organization);GO:0009664(plant-type cell wall organization)	00940(Phenylpropanoid biosynthesis);00940(Phenylpropanoid biosynthesis)	peroxidase 5 isoform X2 [Glycine max];peroxidase 5 isoform X1 [Glycine max]	14.1233	25.017	17.8569	0.881391	0.320782	0.553663	32.4616	5.02066	2.59506e-38	up	yes
431	100795785	100795785	GO:0002229(defense response to oomycetes);GO:0004674(protein serine/threonine kinase activity);GO:0005515(protein binding);GO:0005524(ATP binding);GO:0005886(plasma membrane);GO:0006468(protein phosphorylation);GO:0010726(positive regulation of hydrogen peroxide metabolic process);GO:0010942(positive regulation of cell death);GO:0016021(integral component of membrane);GO:0016301(kinase activity);…	NA	hypothetical protein GLYMA_17G224500 [Glycine max]	2.03404	3.88942	2.88565	0.075194	0.025044	0.171806	32.3812	5.01709	3.18749e-16	up	yes
432	100777882	XM_003533052.4	GO:0003987(acetate-CoA ligase activity);GO:0005739(mitochondrion);GO:0005777(peroxisome);GO:0006083(acetate metabolic process);GO:0006097(glyoxylate cycle);GO:0016208(AMP binding);GO:0019605(butyrate metabolic process);GO:0047760(butyrate-CoA ligase activity)	NA	acetate/butyrate--CoA ligase AAE7, peroxisomal [Glycine max]	0.209458	1.52653	1.63557	0.048303	0.028126	0.027746	32.3643	5.01633	2.06364e-09	up	yes
433	100790544	XM_003552649.4	NA	NA	uncharacterized protein LOC100790544 [Glycine max]	4.43717	41.5882	28.5818	1.24528	0.432581	0.64012	32.1863	5.00837	1.81278e-13	up	yes
434	100798644	XM_003520580.4	GO:0005451(monovalent cation:proton antiporter activity);GO:0006885(regulation of pH);GO:0012505(endomembrane system)	NA	cation/H(+) antiporter 20 [Glycine max]	5.09156	8.77675	7.80557	0.299481	0.306833	0.071319	31.9847	4.99931	8.54475e-30	up	yes
435	100786852	XM_003554289.4	GO:0000145(exocyst);GO:0005634(nucleus);GO:0006887(exocytosis);GO:0006904(vesicle docking involved in exocytosis)	NA	exocyst complex component EXO70H1 [Glycine max]	1.44098	1.97444	1.64814	0.040434	0.118137	0	31.9324	4.99695	4.48041e-12	up	yes
436	100527907	NM_001248548.1	GO:0003674(molecular_function);GO:0009505(plant-type cell wall);GO:0009507(chloroplast);GO:0009832(plant-type cell wall biogenesis)	00230(Purine metabolism);00240(Pyrimidine metabolism);03020(RNA polymerase)	uncharacterized LOC100527907 precursor [Glycine max]	0.385133	1.61503	9.09131	0	0.348045	0	31.8679	4.99403	0.000148602	up	yes
437	100811854	XM_003542844.4	GO:0008150(biological_process);GO:0009507(chloroplast);GO:0016021(integral component of membrane)	NA	transmembrane protein 45A [Glycine max]	16.9713	23.4486	31.8918	0.533408	1.02355	0.713969	31.8424	4.99288	3.17773e-45	up	yes
438	100816563	XM_003549800.4	GO:0005509(calcium ion binding)	04626(Plant-pathogen interaction)	hypothetical protein KK1_011525, partial [Cajanus cajan]	52.7985	70.8444	72.0566	2.16738	2.09845	1.93993	31.5351	4.97889	4.11379e-70	up	yes
439	100500311	NM_001249276.3	GO:0003674(molecular_function);GO:0005575(cellular_component);GO:0008150(biological_process)	NA	uncharacterized protein LOC100500311 [Glycine max]	33.1845	58.6296	49.3287	1.51159	1.39396	1.58799	31.4101	4.97316	2.25183e-54	up	yes
440	100808321	XM_003546540.4	NA	NA	repetitive proline-rich cell wall protein 2 [Glycine max]	22.703	11.4564	5.02282	0.545484	0.634738	0.06963	31.3495	4.97037	3.77139e-14	up	yes
441	106794250	106794250	GO:0004674(protein serine/threonine kinase activity);GO:0005886(plasma membrane);GO:0006468(protein phosphorylation);GO:0009506(plasmodesma);GO:0031625(ubiquitin protein ligase binding);GO:0045087(innate immune response)	NA	hypothetical protein GLYMA_08G352400, partial [Glycine max]	1.28754	1.30605	0.947341	0	0.063241	0.049807	31.3224	4.96912	9.01676e-13	up	yes
442	100798930	XM_003530543.4	GO:0005515(protein binding);GO:0008661(1-deoxy-D-xylulose-5-phosphate synthase activity);GO:0009228(thiamine biosynthetic process);GO:0009507(chloroplast);GO:0009570(chloroplast stroma);GO:0015995(chlorophyll biosynthetic process);GO:0016114(terpenoid biosynthetic process);GO:0019288(isopentenyl diphosphate biosynthetic process, methylerythritol 4-phosphate pathway);GO:0046872(metal ion binding);…	00730(Thiamine metabolism);00900(Terpenoid backbone biosynthesis)	probable 1-deoxy-D-xylulose-5-phosphate synthase 2, chloroplastic [Glycine max]	79.1507	135.193	104.616	5.87399	3.08261	1.28543	31.1423	4.9608	4.49762e-26	up	yes
443	113000697	XM_026127366.1	NA	NA	inhibitor of trypsin and hageman factor-like [Glycine max]	7.62737	5.09483	6.84713	0.340336	0	0.289285	31.0811	4.95797	3.62191e-12	up	yes
444	100797644	XM_006592453.3;XM_014764904.2	GO:0003700(DNA binding transcription factor activity);GO:0005634(nucleus);GO:0006355(regulation of transcription, DNA-templated);GO:0043565(sequence-specific DNA binding);GO:0043565(sequence-specific DNA binding)	04075(Plant hormone signal transduction);04075(Plant hormone signal transduction)	scarecrow-like protein 21 isoform X1 [Glycine max];chitin-inducible gibberellin-responsive protein 1 isoform X2 [Glycine max]	2.90819	6.24789	6.22648	0.175293	0.132143	0.188859	30.9948	4.95395	4.5946e-29	up	yes
445	100802257	XM_003525189.3	GO:0002229(defense response to oomycetes);GO:0003700(DNA binding transcription factor activity);GO:0005516(calmodulin binding);GO:0005634(nucleus);GO:0006351(transcription, DNA-templated);GO:0006355(regulation of transcription, DNA-templated);GO:0009617(response to bacterium);GO:0009626(plant-type hypersensitive response);GO:0010112(regulation of systemic acquired resistance);GO:0010224(response …	NA	protein SAR DEFICIENT 1-like [Glycine max]	13.7012	28.6077	17.5234	0.54594	1.10705	0.277631	30.9912	4.95378	6.58006e-29	up	yes
446	102665635	XM_006583276.3	GO:0003674(molecular_function);GO:0006952(defense response);GO:0016020(membrane)	NA	BON1-associated protein 1 [Glycine max]	4.55868	8.19535	5.10871	0.238796	0.139044	0.205023	30.6465	4.93765	2.97083e-19	up	yes
447	732651	NM_001251495.2	GO:0003677(DNA binding);GO:0003700(DNA binding transcription factor activity);GO:0005515(protein binding);GO:0005634(nucleus);GO:0006351(transcription, DNA-templated);GO:0006355(regulation of transcription, DNA-templated);GO:0007275(multicellular organism development);GO:0009414(response to water deprivation);GO:0009867(jasmonic acid mediated signaling pathway)	NA	NAC domain protein NAC4 [Glycine max]	34.7222	56.3357	44.3556	1.19969	1.69407	1.57256	30.3188	4.92214	6.75216e-59	up	yes
448	100812263	XM_003547914.4	GO:0005524(ATP binding);GO:0005886(plasma membrane);GO:0016021(integral component of membrane);GO:0016887(ATPase activity)	NA	AAA-ATPase At3g50940 [Glycine max]	0.631237	3.98028	1.42192	0.086821	0	0.114224	30.0104	4.90739	1.10562e-07	up	yes
449	547924	NM_001249237.2	GO:0005515(protein binding)	NA	ubiquinol oxidase 1, mitochondrial [Glycine max]	191.345	290.092	190.533	5.02938	15.6292	1.88997	29.801	4.89729	1.86418e-17	up	yes
450	100500258	NM_001248525.2	GO:0003674(molecular_function);GO:0005739(mitochondrion);GO:0016998(cell wall macromolecule catabolic process)	04120(Ubiquitin mediated proteolysis)	uncharacterized protein LOC100500258 precursor [Glycine max]	5.61443	15.2209	13.3156	0.40798	0.135814	0.602922	29.7815	4.89634	1.23807e-17	up	yes
451	102662406	XR_413017.3;XR_413018.3;XR_413019.3	NA	NA	hypothetical protein D0Y65_002627 [Glycine soja]	2.49259	6.65124	9.34739	0.378984	0.177816	0.066394	29.6717	4.89102	1.38077e-15	up	yes
452	100527317	NM_001362670.1	GO:0007275(multicellular organism development)	NA	unknown [Glycine max]	29.3267	27.5721	12.9592	0.310067	1.99984	0.070939	29.3417	4.87488	2.64954e-10	up	yes
453	100816962	NM_001255211.2	GO:0004364(glutathione transferase activity);GO:0005737(cytoplasm);GO:0006749(glutathione metabolic process);GO:0010731(protein glutathionylation)	00480(Glutathione metabolism)	glutathione S-transferase [Glycine max]	147.558	270.801	240.208	8.67091	5.24877	8.66074	29.1654	4.86619	3.41236e-41	up	yes
454	100811721	XM_003531464.3;XM_006585359.2	NA	NA	cysteine-rich and transmembrane domain-containing protein WIH1 isoform X1 [Glycine max];cysteine-rich and transmembrane domain-containing protein B isoform X1 [Glycine max]	12.5548	14.1804	13.4623	0.388708	0.68317	0.310789	29.0724	4.86158	8.53864e-29	up	yes
455	100815146	XM_003518660.4	GO:0009813(flavonoid biosynthetic process);GO:0043231(intracellular membrane-bounded organelle);GO:0052696(flavonoid glucuronidation);GO:0080043(quercetin 3-O-glucosyltransferase activity);GO:0080044(quercetin 7-O-glucosyltransferase activity)	00906(Carotenoid biosynthesis)	abscisate beta-glucosyltransferase [Glycine max]	17.2869	25.5505	20.7888	1.00331	0.328602	0.880947	28.7529	4.84564	3.95209e-35	up	yes
456	100813563	XM_003535808.3	GO:0004601(peroxidase activity);GO:0009505(plant-type cell wall);GO:0009664(plant-type cell wall organization)	00940(Phenylpropanoid biosynthesis)	peroxidase 5 [Glycine max]	14.7551	31.8855	22.2622	0.577282	1.00567	0.824807	28.617	4.8388	8.78366e-40	up	yes
457	100812478	XM_003519236.4	GO:0004601(peroxidase activity);GO:0005576(extracellular region);GO:0006979(response to oxidative stress);GO:0020037(heme binding);GO:0042744(hydrogen peroxide catabolic process);GO:0046872(metal ion binding);GO:0055114(oxidation-reduction process)	00940(Phenylpropanoid biosynthesis)	peroxidase 4 [Glycine max]	84.0926	239.198	200.711	3.9433	4.36251	10.0405	28.5617	4.83601	1.42964e-22	up	yes
458	100778971	XM_003534780.4	GO:0003674(molecular_function);GO:0005768(endosome);GO:0005783(endoplasmic reticulum);GO:0005794(Golgi apparatus);GO:0005802(trans-Golgi network);GO:0005886(plasma membrane);GO:0009506(plasmodesma);GO:0010215(cellulose microfibril organization);GO:0016049(cell growth);GO:0031225(anchored component of membrane);GO:0046658(anchored component of plasma membrane)	03060(Protein export);04141(Protein processing in endoplasmic reticulum);04145(Phagosome)	COBRA-like protein 7 [Glycine max]	2.64013	4.04285	3.36197	0.050674	0.303608	0	28.353	4.82543	1.04701e-08	up	yes
459	100777191	XM_014769333.2	GO:0004601(peroxidase activity);GO:0005515(protein binding);GO:0005576(extracellular region);GO:0005618(cell wall);GO:0005794(Golgi apparatus);GO:0005829(cytosol);GO:0006979(response to oxidative stress);GO:0009809(lignin biosynthetic process);GO:0010089(xylem development);GO:0020037(heme binding);GO:0042744(hydrogen peroxide catabolic process);GO:0046872(metal ion binding);GO:0048046(apoplast);G…	00940(Phenylpropanoid biosynthesis)	cationic peroxidase 1 [Glycine max]	0.928398	3.02121	2.36465	0	0.134499	0.088457	28.3207	4.82378	1.40932e-09	up	yes
460	100796839	XM_014770136.2;XM_006601229.3	GO:0008195(phosphatidate phosphatase activity);GO:0008195(phosphatidate phosphatase activity)	00561(Glycerolipid metabolism);00564(Glycerophospholipid metabolism);00564(Glycerophospholipid metabolism)	phosphatidate phosphatase PAH2 isoform X1 [Glycine max];phosphatidate phosphatase PAH2 isoform X2 [Glycine max]	1.26574	1.61544	0.990345	0.035255	0.041056	0.060609	28.2758	4.8215	3.6943e-17	up	yes
461	100500423	XM_003534492.3	GO:0005737(cytoplasm);GO:0009693(ethylene biosynthetic process);GO:0016847(1-aminocyclopropane-1-carboxylate synthase activity);GO:0030170(pyridoxal phosphate binding)	00270(Cysteine and methionine metabolism);04016(MAPK signaling pathway - plant)	1-aminocyclopropane-1-carboxylate synthase 1 [Glycine max]	1.33117	4.86235	6.11195	0.245099	0.190661	0	28.2391	4.81962	1.08567e-08	up	yes
462	100798375	XM_003543654.4	GO:0002237(response to molecule of bacterial origin);GO:0003700(DNA binding transcription factor activity);GO:0005515(protein binding);GO:0005634(nucleus);GO:0006351(transcription, DNA-templated);GO:0006355(regulation of transcription, DNA-templated);GO:0009611(response to wounding);GO:0009751(response to salicylic acid);GO:0010200(response to chitin);GO:0031347(regulation of defense response);GO…	04626(Plant-pathogen interaction)	probable WRKY transcription factor 40 [Glycine max]	2.25893	4.42924	4.21757	0.031485	0.073331	0.281762	28.211	4.81818	4.2344e-12	up	yes
463	100775872	XM_003527243.3	GO:0005509(calcium ion binding)	03420(Nucleotide excision repair)	calcium-binding protein KRP1 [Glycine max]	3.49437	4.20453	1.6833	0.054162	0	0.27852	28.2017	4.81771	2.21879e-08	up	yes
464	100810046	XM_003523614.4	GO:0005737(cytoplasm);GO:0005829(cytosol);GO:0016740(transferase activity);GO:0016747(transferase activity, transferring acyl groups other than amino-acyl groups)	NA	uncharacterized acetyltransferase At3g50280 [Glycine max]	6.42349	10.0214	5.35885	0.274099	0.063772	0.438594	28.0807	4.81151	1.57212e-18	up	yes
465	100777057	XM_026124431.1	GO:0005509(calcium ion binding)	04626(Plant-pathogen interaction)	putative calcium-binding protein CML19 [Glycine max]	5.38926	9.73246	5.69448	0.191565	0.421778	0.128378	28.0647	4.81069	5.30916e-18	up	yes
466	100305447	NM_001248597.1	GO:0005618(cell wall);GO:0005829(cytosol);GO:0005886(plasma membrane);GO:0006952(defense response);GO:0007165(signal transduction);GO:0009505(plant-type cell wall);GO:0009507(chloroplast);GO:0080167(response to karrikin)	NA	disease resistance protein/LRR protein-related protein precursor [Glycine max]	2.28351	7.57423	3.98795	0.178468	0.037788	0.278	28.0132	4.80804	7.35164e-13	up	yes
467	100776726	XM_003540468.4	NA	NA	miraculin [Glycine max]	83.5628	64.6738	68.217	5.42077	0.98724	1.33228	27.9645	4.80552	2.47853e-20	up	yes
468	100775965	XM_003552207.4	NA	NA	uncharacterized protein LOC100775965 [Glycine max]	0.562261	0.758245	1.60544	0.032078	0	0.073181	27.7976	4.79689	6.91347e-09	up	yes
469	106795191	XR_001383540.2	NA	NA		81.2522	97.6322	68.687	1.68292	6.69728	0.5668	27.6709	4.7903	4.47847e-15	up	yes
470	100500506	NM_001248415.2	GO:0004864(protein phosphatase inhibitor activity);GO:0005634(nucleus);GO:0005737(cytoplasm);GO:0009738(abscisic acid-activated signaling pathway);GO:0010427(abscisic acid binding);GO:0080163(regulation of protein serine/threonine phosphatase activity)	NA	SRPBCC ligand-binding domain-containing protein [Glycine max]	38.545	74.9149	63.7663	1.51516	2.31224	2.59512	27.5945	4.78631	1.15888e-42	up	yes
471	100778425	XM_003534118.4	GO:0000981(RNA polymerase II transcription factor activity, sequence-specific DNA binding);GO:0001135(transcription factor activity, RNA polymerase II transcription factor recruiting);GO:0003677(DNA binding);GO:0003700(DNA binding transcription factor activity);GO:0005634(nucleus);GO:0006355(regulation of transcription, DNA-templated);GO:0006357(regulation of transcription by RNA polymerase II);G…	NA	transcription factor MYB2 [Glycine max]	1.19099	1.5801	2.50419	0	0.191603	0	27.5323	4.78305	3.80507e-07	up	yes
472	547584	NM_001304515.1	GO:0004364(glutathione transferase activity);GO:0005737(cytoplasm);GO:0006749(glutathione metabolic process);GO:0009407(toxin catabolic process)	00480(Glutathione metabolism)	glutathione S-transferase GST 15 [Glycine max]	485.758	570.2	516.978	20.6091	23.6325	13.7012	27.1464	4.76269	3.29921e-57	up	yes
473	100789460	XM_003550848.3	GO:0004857(enzyme inhibitor activity)	00040(Pentose and glucuronate interconversions)	21 kDa protein [Glycine max]	15.629	40.3289	30.804	0	0.056053	3.14837	27.0756	4.75892	0.000282147	up	yes
474	100788420	XM_003520244.4	GO:0002237(response to molecule of bacterial origin);GO:0005524(ATP binding);GO:0005739(mitochondrion);GO:0005740(mitochondrial envelope);GO:0005741(mitochondrial outer membrane);GO:0005886(plasma membrane);GO:0008219(cell death);GO:0009411(response to UV);GO:0009617(response to bacterium);GO:0009626(plant-type hypersensitive response);GO:0009863(salicylic acid mediated signaling pathway);GO:0016…	NA	Protein HYPER-SENSITIVITY-RELATED 4 [Glycine soja]	8.28857	12.2362	10.8417	0.414083	0.552555	0.198609	26.9183	4.75051	5.12404e-37	up	yes
475	100780155	XM_003545543.4	GO:0009693(ethylene biosynthetic process);GO:0051213(dioxygenase activity)	00270(Cysteine and methionine metabolism)	1-aminocyclopropane-1-carboxylate oxidase [Glycine max]	61.6311	91.752	82.9531	1.59946	1.38132	5.8312	26.8198	4.74523	2.59057e-19	up	yes
476	100801852	XM_003521629.4	GO:0005634(nucleus);GO:0030246(carbohydrate binding)	NA	F-box protein PP2-B15 [Glycine max]	1.72279	1.64752	0.95645	0.036163	0.084228	0.041251	26.7675	4.74241	2.43429e-13	up	yes
477	100813281	XM_003556730.4	GO:0005802(trans-Golgi network);GO:0005886(plasma membrane)	04016(MAPK signaling pathway - plant);04075(Plant hormone signal transduction)	phosphate transporter PHO1 homolog 3 [Glycine max]	0.476443	0.521067	0.385142	0.032288	0.019642	0	26.6253	4.73473	8.92151e-11	up	yes
478	100784278	XM_003530019.4	GO:0006952(defense response);GO:0009506(plasmodesma);GO:0046658(anchored component of plasma membrane)	NA	NDR1/HIN1-like protein 10 [Glycine max]	268.066	246.356	148.75	7.70696	8.15297	9.11804	26.5503	4.73066	3.97256e-52	up	yes
479	100785773	XM_006576584.3	GO:0004674(protein serine/threonine kinase activity);GO:0005634(nucleus);GO:0005737(cytoplasm);GO:0005886(plasma membrane);GO:0035556(intracellular signal transduction)	04016(MAPK signaling pathway - plant)	serine/threonine-protein kinase OXI1 [Glycine max]	6.46467	10.9045	13.0711	0.194156	0.786949	0.167141	26.5102	4.72848	6.21893e-19	up	yes
480	547527	NM_001364139.1	NA	NA	unknown, partial [Glycine max]	1255.75	1284.25	1126.14	58.8848	42.9494	36.9033	26.4251	4.72384	4.41258e-57	up	yes
481	100783761	XM_003531164.4	GO:0009813(flavonoid biosynthetic process);GO:0043231(intracellular membrane-bounded organelle);GO:0052696(flavonoid glucuronidation);GO:0080043(quercetin 3-O-glucosyltransferase activity);GO:0080044(quercetin 7-O-glucosyltransferase activity)	NA	crocetin glucosyltransferase, chloroplastic [Glycine max]	3.2448	5.05712	5.07661	0.13335	0.315414	0.062409	26.1722	4.70996	3.1565e-19	up	yes
482	102667019	XM_006573726.3	GO:0003700(DNA binding transcription factor activity);GO:0005634(nucleus);GO:0006351(transcription, DNA-templated);GO:0006355(regulation of transcription, DNA-templated);GO:0006952(defense response);GO:0010150(leaf senescence);GO:0010200(response to chitin);GO:0043565(sequence-specific DNA binding)	04016(MAPK signaling pathway - plant);04626(Plant-pathogen interaction)	WRKY transcription factor 22 [Glycine max]	0.357645	2.24477	1.54011	0.047652	0.110985	0	26.1132	4.70671	1.38491e-07	up	yes
483	100818856	XM_003517378.4	GO:0004457(lactate dehydrogenase activity);GO:0005737(cytoplasm);GO:0005829(cytosol);GO:0005886(plasma membrane);GO:0009651(response to salt stress);GO:0009737(response to abscisic acid)	00010(Glycolysis / Gluconeogenesis);00620(Pyruvate metabolism);00640(Propanoate metabolism);00270(Cysteine and methionine metabolism)	L-lactate dehydrogenase B [Glycine max]	90.648	192.388	208.06	7.20841	6.01904	5.60118	26.0824	4.70501	4.54453e-38	up	yes
484	100780775	XM_003536955.4	GO:0003677(DNA binding);GO:0003700(DNA binding transcription factor activity);GO:0005622(intracellular);GO:0005634(nucleus);GO:0006351(transcription, DNA-templated);GO:0006355(regulation of transcription, DNA-templated);GO:0006952(defense response);GO:0009867(jasmonic acid mediated signaling pathway);GO:0009873(ethylene-activated signaling pathway)	04016(MAPK signaling pathway - plant);04075(Plant hormone signal transduction)	ethylene-responsive transcription factor 1B [Glycine max]	2.85132	7.07547	5.99355	0.294894	0.128265	0.188297	26.0368	4.70248	5.16077e-19	up	yes
485	100813982	XM_003523884.4	GO:0004012(phospholipid-translocating ATPase activity);GO:0005886(plasma membrane)	NA	phospholipid-transporting ATPase 1 isoform X1 [Glycine max]	2.59218	4.12543	3.53547	0.170345	0.21076	0.0130849	26.0105	4.70102	3.25902e-15	up	yes
486	100783003	XM_003543542.4	GO:0004553(hydrolase activity, hydrolyzing O-glycosyl compounds);GO:0004564(beta-fructofuranosidase activity);GO:0004575(sucrose alpha-glucosidase activity);GO:0005515(protein binding);GO:0005576(extracellular region);GO:0005618(cell wall);GO:0005886(plasma membrane);GO:0005975(carbohydrate metabolic process);GO:0009611(response to wounding);GO:0048046(apoplast);GO:0050832(defense response to fun…	00052(Galactose metabolism);00500(Starch and sucrose metabolism)	beta-fructofuranosidase, cell wall isozyme [Glycine max]	1.16313	2.00522	2.5148	0.16513	0	0.054133	25.9193	4.69596	6.86503e-09	up	yes
487	100777915	XM_006589426.3;XM_026124155.1;XM_014763340.2	GO:0003677(DNA binding);GO:0003700(DNA binding transcription factor activity);GO:0005634(nucleus);GO:0006351(transcription, DNA-templated);GO:0006355(regulation of transcription, DNA-templated);GO:0009873(ethylene-activated signaling pathway);GO:0045893(positive regulation of transcription, DNA-templated);GO:0048510(regulation of timing of transition from vegetative to reproductive phase);GO:0048…	03040(Spliceosome);03040(Spliceosome)	Ethylene-responsive transcription factor ERF114 [Glycine soja]	7.53248	10.5455	9.60239	0.380586	0.189063	0.499419	25.8921	4.69444	3.49202e-33	up	yes
488	100815336	NM_001254580.2	GO:0009693(ethylene biosynthetic process);GO:0051213(dioxygenase activity)	00270(Cysteine and methionine metabolism)	uncharacterized protein LOC100815336 [Glycine max]	94.0209	177.875	148.787	6.11187	2.69291	7.47836	25.8355	4.69128	3.3058e-28	up	yes
489	106797935	XM_014773250.1	NA	NA	uncharacterized protein LOC106797935 [Glycine max]	2.20288	1.85887	2.13088	0.151399	0.088312	0	25.8337	4.69118	7.54411e-11	up	yes
490	106795478	XM_014765506.2	GO:0000210(NAD+ diphosphatase activity);GO:0005829(cytosol);GO:0006979(response to oxidative stress);GO:0016787(hydrolase activity);GO:0046872(metal ion binding);GO:0047631(ADP-ribose diphosphatase activity);GO:0051287(NAD binding)	NA	nudix hydrolase 2 [Glycine max]	15.1323	14.9826	7.3652	0.28901	0.640383	0.523318	25.8001	4.68931	6.91064e-32	up	yes
491	547869	NM_001248454.2	GO:0016165(linoleate 13S-lipoxygenase activity)	00591(Linoleic acid metabolism)	seed linoleate 9S-lipoxygenase-3 [Glycine max]	0.351996	0.895742	0.553808	0.050654	0.019663	0	25.6203	4.67922	2.64346e-09	up	yes
492	100779173	NM_001254205.3	GO:0003677(DNA binding);GO:0003700(DNA binding transcription factor activity);GO:0005622(intracellular);GO:0005634(nucleus);GO:0006351(transcription, DNA-templated);GO:0006355(regulation of transcription, DNA-templated);GO:0009873(ethylene-activated signaling pathway);GO:0010200(response to chitin)	NA	ethylene-responsive transcription factor ERF098-like protein [Glycine max]	1.40419	9.14282	6.50332	0.324586	0.138524	0.204983	25.5209	4.67361	1.13324e-10	up	yes
493	100798421	XM_003548835.4	GO:0005515(protein binding)	NA	TMV resistance protein N [Glycine max]	0.418859	1.04574	0.597601	0.08084	0	0	25.5096	4.67297	6.95432e-06	up	yes
494	100819184	NM_001255906.3	GO:0009693(ethylene biosynthetic process);GO:0051213(dioxygenase activity)	00270(Cysteine and methionine metabolism)	1-aminocyclopropane-1-carboxylate oxidase-like [Glycine max]	4.23407	8.12697	8.26511	0.297535	0	0.512085	25.4763	4.67109	6.64347e-09	up	yes
495	100778963	XM_003549898.3	GO:0005576(extracellular region);GO:0009826(unidimensional cell growth);GO:0009828(plant-type cell wall loosening);GO:0019953(sexual reproduction)	NA	expansin-like B1 [Glycine max]	1427.34	1641.29	1209.48	103.82	33.2379	31.5512	25.373	4.66522	1.80532e-25	up	yes
496	100807831	XM_003518414.4	GO:0005634(nucleus)	NA	hyccin [Glycine max]	0.714507	1.02107	1.15762	0	0.114375	0	25.2957	4.66082	2.4486e-07	up	yes
497	100790353	XM_006587144.3	GO:0004672(protein kinase activity);GO:0004674(protein serine/threonine kinase activity);GO:0005524(ATP binding);GO:0005886(plasma membrane);GO:0006468(protein phosphorylation);GO:0016021(integral component of membrane);GO:0016301(kinase activity);GO:0030246(carbohydrate binding)	NA	probable L-type lectin-domain containing receptor kinase S.5 [Glycine max]	0.779986	1.18978	0.64145	0.040746	0	0.062511	25.2885	4.66041	7.97777e-10	up	yes
498	100500291	NM_001248989.3	GO:0003674(molecular_function);GO:0005634(nucleus);GO:0010224(response to UV-B)	NA	hypothetical protein D0Y65_011924 [Glycine soja]	2.81174	6.90676	6.52251	0.520359	0.067331	0.066423	24.8291	4.63396	7.26131e-10	up	yes
499	100818548	NM_001253330.2	GO:0005634(nucleus);GO:0005737(cytoplasm);GO:0120009(intermembrane lipid transfer);GO:0120013(intermembrane lipid transfer activity)	NA	putative glycolipid transfer protein [Glycine max]	5.31526	7.17141	5.08968	0.170508	0.297845	0.243467	24.6921	4.62598	6.32655e-24	up	yes
500	547580	NM_001251762.2	GO:0004364(glutathione transferase activity);GO:0005737(cytoplasm);GO:0006749(glutathione metabolic process);GO:0009407(toxin catabolic process)	00480(Glutathione metabolism)	glutathione S-transferase [Glycine max]	60.3793	103.789	86.1945	3.20857	5.99416	0.971825	24.6068	4.62098	1.96954e-21	up	yes
501	100500571	NM_001249321.3	GO:0003674(molecular_function);GO:0005634(nucleus);GO:0010224(response to UV-B)	NA	uncharacterized protein LOC100500571 [Glycine max]	12.5977	24.0757	26.2011	0.858134	0.138008	1.56399	24.5591	4.61818	2.11325e-13	up	yes
502	100820277	XM_003548548.4	GO:0004674(protein serine/threonine kinase activity);GO:0005524(ATP binding);GO:0005886(plasma membrane);GO:0006468(protein phosphorylation);GO:0016020(membrane);GO:0016021(integral component of membrane);GO:0016301(kinase activity)	NA	receptor-like protein kinase 5 [Glycine max]	2.20643	2.81502	2.55563	0.142021	0.132701	0.03424	24.5243	4.61614	3.94298e-23	up	yes
503	100810115	XM_003546293.4	GO:0004864(protein phosphatase inhibitor activity);GO:0005634(nucleus);GO:0005737(cytoplasm);GO:0009738(abscisic acid-activated signaling pathway);GO:0010427(abscisic acid binding);GO:0080163(regulation of protein serine/threonine phosphatase activity)	NA	class-10 pathogenesis-related protein 1 [Glycine max]	4.06446	3.91611	2.90514	0	0.149725	0.294364	24.5125	4.61544	2.19603e-10	up	yes
504	100796247	XM_003527983.4	GO:0003677(DNA binding);GO:0003700(DNA binding transcription factor activity);GO:0005634(nucleus);GO:0006351(transcription, DNA-templated);GO:0006355(regulation of transcription, DNA-templated);GO:0006970(response to osmotic stress);GO:0009737(response to abscisic acid);GO:0009738(abscisic acid-activated signaling pathway);GO:0009749(response to glucose);GO:0009788(negative regulation of abscisic…	03040(Spliceosome)	ethylene-responsive transcription factor ERF110 [Glycine max]	8.27661	15.8967	13.9368	0.735948	0.313529	0.522461	24.244	4.59956	1.4475e-30	up	yes
505	100775732	XM_003532142.4	GO:0009813(flavonoid biosynthetic process);GO:0043231(intracellular membrane-bounded organelle);GO:0052696(flavonoid glucuronidation);GO:0080043(quercetin 3-O-glucosyltransferase activity);GO:0080044(quercetin 7-O-glucosyltransferase activity)	NA	hypothetical protein GLYMA_08G338900, partial [Glycine max]	1.68077	3.65923	2.98717	0.102955	0.240752	0	24.2275	4.59857	3.2634e-09	up	yes
506	100306719	NM_001248491.2	GO:0004857(enzyme inhibitor activity)	NA	cell-wall inhibitor of beta-fructosidase precursor [Glycine max]	8.95001	10.1873	7.7427	0.410499	0.1321	0.567023	24.2245	4.59839	1.0842e-19	up	yes
507	100795128	XM_003554553.4	GO:0009813(flavonoid biosynthetic process);GO:0043231(intracellular membrane-bounded organelle);GO:0052696(flavonoid glucuronidation);GO:0080043(quercetin 3-O-glucosyltransferase activity);GO:0080044(quercetin 7-O-glucosyltransferase activity)	NA	UDP-glycosyltransferase 74G1 [Glycine max]	11.8164	18.8386	13.1233	1.2108	0.30026	0.29621	24.2235	4.59833	1.0093e-20	up	yes
508	100809503	XM_003538912.4	GO:0004497(monooxygenase activity);GO:0005506(iron ion binding);GO:0005783(endoplasmic reticulum);GO:0005789(endoplasmic reticulum membrane);GO:0009507(chloroplast);GO:0010345(suberin biosynthetic process);GO:0016021(integral component of membrane);GO:0016705(oxidoreductase activity, acting on paired donors, with incorporation or reduction of molecular oxygen);GO:0019825(oxygen binding);GO:002003…	00073(Cutin, suberine and wax biosynthesis)	cytochrome P450 86B1 [Glycine max]	0.843084	1.82501	1.55054	0	0.17417	0	24.2214	4.59821	2.12774e-05	up	yes
509	100775837	XM_003556112.4	GO:0004601(peroxidase activity);GO:0009505(plant-type cell wall);GO:0009664(plant-type cell wall organization)	00940(Phenylpropanoid biosynthesis)	peroxidase 12 [Glycine max]	356.412	499.895	527.086	9.31133	11.4493	36.5444	24.1409	4.5934	3.04073e-19	up	yes
510	100778339	100778339	GO:0003674(molecular_function);GO:0005576(extracellular region);GO:0005618(cell wall);GO:0005773(vacuole);GO:0009737(response to abscisic acid)	NA	hypothetical protein GLYMA_13G305900 [Glycine max]	24.9992	31.8416	24.3578	1.34397	1.91562	0.106509	24.1225	4.59231	5.03038e-14	up	yes
511	100792531	XM_003541629.4	GO:0016021(integral component of membrane);GO:0042626(ATPase activity, coupled to transmembrane movement of substances);GO:0055085(transmembrane transport)	02010(ABC transporters)	ABC transporter B family member 9 isoform X1 [Glycine max]	0.475052	2.34747	2.23311	0.10953	0.05034	0.0497495	24.1181	4.59205	4.08346e-13	up	yes
512	100812187	NM_001289309.2	GO:0004067(asparaginase activity);GO:0005737(cytoplasm);GO:0006508(proteolysis);GO:0006516(glycoprotein catabolic process);GO:0008798(beta-aspartyl-peptidase activity)	NA	probable isoaspartyl peptidase/L-asparaginase 2-like [Glycine max]	13.1671	36.2749	30.7671	1.22163	1.88853	0.219675	24.088	4.59024	1.84392e-15	up	yes
513	100776650	XM_014773143.2;XM_006575163.3;XM_006575165.3	GO:0003677(DNA binding);GO:0003700(DNA binding transcription factor activity);GO:0005515(protein binding);GO:0005634(nucleus);GO:0006351(transcription, DNA-templated);GO:0006355(regulation of transcription, DNA-templated);GO:0006355(regulation of transcription, DNA-templated)	04933(AGE-RAGE signaling pathway in diabetic complications);04933(AGE-RAGE signaling pathway in diabetic complications)	myb family transcription factor PHL5 isoform X1 [Glycine max];protein PHOSPHATE STARVATION RESPONSE 1 isoform X2 [Glycine max]	2.29384	4.11523	3.41599	0.137581	0.0285498	0.242623	24.0366	4.58716	1.39614e-13	up	yes
514	732607	NM_001250768.2;XM_006576206.2	GO:0005886(plasma membrane);GO:0016021(integral component of membrane);GO:0042626(ATPase activity, coupled to transmembrane movement of substances);GO:0042626(ATPase activity, coupled to transmembrane movement of substances)	02010(ABC transporters);02010(ABC transporters)	PDR-like ABC-transporter [Glycine max];PDR-like ABC-transporter isoform X1 [Glycine max]	10.106	23.5519	32.422	0.540364	2.18493	0.0389684	23.9051	4.57925	1.3356e-07	up	yes
515	100809706	XM_003556339.4	GO:0004190(aspartic-type endopeptidase activity);GO:0006508(proteolysis);GO:0030163(protein catabolic process)	NA	basic 7S globulin [Glycine max]	27.7547	105.385	75.9666	5.78457	1.0494	1.94738	23.8126	4.57365	3.10283e-14	up	yes
516	100803991	XM_003522970.4	GO:0005576(extracellular region);GO:0016042(lipid catabolic process);GO:0016788(hydrolase activity, acting on ester bonds);GO:0052689(carboxylic ester hydrolase activity)	00901(Indole alkaloid biosynthesis)	GDSL esterase/lipase At1g74460 [Glycine max]	1.26873	1.12626	1.00569	0.048112	0.095182	0	23.7322	4.56877	1.3964e-10	up	yes
517	547765	NM_001250613.1	GO:0003677(DNA binding);GO:0003700(DNA binding transcription factor activity);GO:0005515(protein binding);GO:0005634(nucleus);GO:0006351(transcription, DNA-templated);GO:0006355(regulation of transcription, DNA-templated);GO:0042803(protein homodimerization activity);GO:0046872(metal ion binding);GO:0048574(long-day photoperiodism, flowering)	NA	zinc finger homeodomain protein SZF-HD1 [Glycine max]	3.79433	8.14395	3.24948	0.064285	0.428469	0.147706	23.7138	4.56766	2.29438e-11	up	yes
518	548022	NM_001317622.2	GO:0005576(extracellular region);GO:0005618(cell wall);GO:0005829(cytosol);GO:0006952(defense response);GO:0007165(signal transduction);GO:0009505(plant-type cell wall);GO:0009506(plasmodesma);GO:0016020(membrane);GO:0090353(polygalacturonase inhibitor activity)	00500(Starch and sucrose metabolism);00460(Cyanoamino acid metabolism);00940(Phenylpropanoid biosynthesis)	polygalacturonase inhibitor protein precursor [Glycine max]	30.705	57.7446	45.1678	4.52481	0.374987	0.762422	23.5981	4.5606	2.31498e-11	up	yes
519	100802241	XM_003555293.4	GO:0005886(plasma membrane);GO:0006869(lipid transport);GO:0008289(lipid binding);GO:0031225(anchored component of membrane)	NA	non-specific lipid-transfer protein-like protein At2g13820 [Glycine max]	1.18165	1.61619	0.831811	0	0.095505	0.059976	23.3447	4.54502	8.55269e-10	up	yes
520	100784187	XM_003521425.4	GO:0003674(molecular_function);GO:0005575(cellular_component);GO:0009733(response to auxin)	04075(Plant hormone signal transduction)	auxin-responsive protein SAUR23 [Glycine max]	1.54016	3.22581	1.78067	0	0.071215	0.210267	23.2577	4.53964	1.86707e-08	up	yes
521	112997619	XM_003541666.4;XM_006594500.3	GO:0004970(ionotropic glutamate receptor activity);GO:0005217(intracellular ligand-gated ion channel activity);GO:0005634(nucleus);GO:0005773(vacuole);GO:0006874(cellular calcium ion homeostasis);GO:0009416(response to light stimulus);GO:0016021(integral component of membrane);GO:0016021(integral component of membrane)	NA	glutamate receptor 2.7-like isoform X1 [Glycine max];Glutamate receptor 2.7 isoform B [Glycine soja]	3.7889	3.66183	2.82894	0.169872	0.222847	0.0502408	23.2068	4.53648	1.32305e-25	up	yes
522	100796251	XM_003544764.4	GO:0003674(molecular_function);GO:0005575(cellular_component);GO:0008150(biological_process)	NA	unknown [Glycine max]	4.6522	7.54864	5.38068	0.15193	0.119642	0.489935	23.0878	4.52906	3.45544e-14	up	yes
523	100527103	NM_001251816.1;XM_006580891.3;XM_006580893.3;XM_006580892.3;XM_014776129.2	GO:0005739(mitochondrion);GO:0019216(regulation of lipid metabolic process);GO:0019216(regulation of lipid metabolic process)	NA	hypothetical protein GLYMA_06G285900 [Glycine max];uncharacterized protein LOC100527103 isoform X1 [Glycine max];uncharacterized protein LOC100527103 isoform X3 [Glycine max];uncharacterized protein LOC100527103 isoform X2 [Glycine max];uncharacterized protein LOC100527103 isoform X4 [Glycine max]	4.51825	5.73348	4.24257	0.160226	0.23994	0.227832	23.0801	4.52858	4.13762e-23	up	yes
524	102663242	XM_026127338.1	NA	NA	hypothetical protein GLYMA_20G116700, partial [Glycine max]	5.27065	7.67917	9.79639	0.323815	0.347971	0.315553	23.0379	4.52594	1.95499e-20	up	yes
525	100789492	XM_003521184.3	GO:0009699(phenylpropanoid biosynthetic process);GO:0042349(guiding stereospecific synthesis activity)	00970(Aminoacyl-tRNA biosynthesis)	dirigent protein 21 [Glycine max]	19.1711	47.4981	37.7812	2.12439	1.96225	0.469655	22.9244	4.51881	9.67178e-21	up	yes
526	100500381	NM_001250242.2	GO:0003674(molecular_function);GO:0005575(cellular_component);GO:0008150(biological_process)	NA	uncharacterized protein LOC100500381 [Glycine max]	17.8928	45.0279	32.3611	1.31172	1.45872	1.39116	22.8954	4.51699	1.51478e-33	up	yes
527	100815872	100815872	GO:0009693(ethylene biosynthetic process);GO:0051213(dioxygenase activity)	00270(Cysteine and methionine metabolism)	1-aminocyclopropane-1-carboxylate oxidase [Glycine max]	6.37813	10.3334	10.3223	0.411971	0	0.783411	22.6153	4.49923	5.43449e-08	up	yes
528	100170708	NM_001251132.1	GO:0003677(DNA binding);GO:0003700(DNA binding transcription factor activity);GO:0005634(nucleus);GO:0006351(transcription, DNA-templated);GO:0006355(regulation of transcription, DNA-templated);GO:0007275(multicellular organism development);GO:0009413(response to flooding);GO:0009793(embryo development ending in seed dormancy);GO:0010365(positive regulation of ethylene biosynthetic process);GO:00…	NA	NAC domain-containing protein 29 [Glycine soja]	7.38119	20.9884	10.3587	1.31704	0.106501	0.307214	22.3766	4.48392	7.52359e-11	up	yes
529	100500585	XM_003549594.3	GO:0005575(cellular_component);GO:0006979(response to oxidative stress);GO:0016740(transferase activity)	NA	uncharacterized protein LOC100500585 [Glycine max]	8.41917	19.1779	19.1457	1.20135	0.334627	0.56014	22.2997	4.47895	3.28864e-18	up	yes
530	100798477	XM_003536917.3	GO:0000145(exocyst);GO:0005634(nucleus);GO:0006887(exocytosis);GO:0006904(vesicle docking involved in exocytosis)	NA	exocyst complex component EXO70H1 [Glycine max]	5.58961	8.63893	7.48961	0.429808	0.347333	0.197652	22.2798	4.47766	2.33203e-34	up	yes
531	100783892	XM_003525823.4;XM_006579889.3;XM_006579888.3	GO:0005634(nucleus);GO:0016597(amino acid binding);GO:0016597(amino acid binding)	NA	ACT domain-containing protein ACR1 [Glycine max]	8.69889	11.5536	11.4403	0.131174	0.789963	0.507517	22.1837	4.47143	1.42329e-20	up	yes
532	100798546	NM_001253148.1	GO:0016020(membrane);GO:0016709(oxidoreductase activity, acting on paired donors, with incorporation or reduction of molecular oxygen, NAD(P)H as one donor, and incorporation of one atom of oxygen);GO:0044550(secondary metabolite biosynthetic process)	NA	cytochrome P450 82A2 [Glycine max]	125.976	175.244	178.523	0.993705	1.35845	19.3624	22.0931	4.46552	4.16786e-07	up	yes
533	100500487	XM_003534949.3	GO:0005737(cytoplasm);GO:0030001(metal ion transport);GO:0046914(transition metal ion binding);GO:0046916(cellular transition metal ion homeostasis)	NA	heavy metal-associated isoprenylated plant protein 47 [Glycine max]	6.92606	6.48481	9.19635	0.116254	0.736907	0.1747	21.9944	4.45907	1.12182e-12	up	yes
534	100805874	XM_003532953.4	GO:0005516(calmodulin binding);GO:0005634(nucleus);GO:0005737(cytoplasm);GO:0008150(biological_process)	00500(Starch and sucrose metabolism)	IQ domain-containing protein IQM1 [Glycine max]	1.18408	1.73817	1.67783	0.067118	0.090789	0.051527	21.9644	4.45709	9.56637e-16	up	yes
535	100801161	XM_006591183.3	GO:0004674(protein serine/threonine kinase activity);GO:0004675(transmembrane receptor protein serine/threonine kinase activity);GO:0005524(ATP binding);GO:0005886(plasma membrane);GO:0006468(protein phosphorylation);GO:0007166(cell surface receptor signaling pathway);GO:0007169(transmembrane receptor protein tyrosine kinase signaling pathway);GO:0009507(chloroplast);GO:0012505(endomembrane syste…	NA	inactive receptor-like serine/threonine-protein kinase At2g40270 [Glycine max]	7.26264	10.828	7.84919	0.383228	0.448793	0.373166	21.5235	4.42784	2.00992e-46	up	yes
536	100789703	XR_003266808.1	GO:0003674(molecular_function);GO:0005575(cellular_component);GO:0008150(biological_process)	00564(Glycerophospholipid metabolism);00565(Ether lipid metabolism);00440(Phosphonate and phosphinate metabolism)	hypothetical protein GLYMA_04G152900 [Glycine max]	0.844993	1.26846	1.27262	0.129676	0	0.027906	21.4877	4.42544	2.18019e-08	up	yes
537	100792540	XM_003542974.4	GO:0005524(ATP binding);GO:0005886(plasma membrane);GO:0016021(integral component of membrane);GO:0016301(kinase activity);GO:0016310(phosphorylation)	NA	serine/threonine-protein kinase-like protein ACR4 [Glycine max]	0.985286	0.620563	0.544966	0.058826	0.04179	0	21.3765	4.41795	1.90427e-09	up	yes
538	100803658	XM_003556499.4	GO:0005886(plasma membrane);GO:0016021(integral component of membrane);GO:0042626(ATPase activity, coupled to transmembrane movement of substances)	02010(ABC transporters)	ABC transporter G family member 6 [Glycine max]	1.26578	2.415	2.0713	0.070572	0.117866	0.082013	21.2685	4.41065	5.69161e-18	up	yes
539	100784553	XM_003553870.4	GO:0005509(calcium ion binding)	04626(Plant-pathogen interaction)	putative calcium-binding protein CML31 [Glycine soja]	8.9069	16.1859	14.873	0.505648	0.420819	0.983388	20.9261	4.38723	4.17727e-20	up	yes
540	106795448	XM_014765279.2	GO:0004672(protein kinase activity);GO:0004674(protein serine/threonine kinase activity);GO:0005515(protein binding);GO:0005524(ATP binding);GO:0005576(extracellular region);GO:0005886(plasma membrane);GO:0007338(single fertilization);GO:0009506(plasmodesma);GO:0009723(response to ethylene);GO:0009738(abscisic acid-activated signaling pathway);GO:0009741(response to brassinosteroid);GO:0009742(br…	NA	LOW QUALITY PROTEIN: receptor-like protein kinase FERONIA [Glycine max]	0.560618	0.829263	0.639517	0.034243	0.045235	0.01785	20.8511	4.38205	7.08536e-13	up	yes
541	100802206	XM_003521039.3	GO:0003677(DNA binding);GO:0005634(nucleus);GO:0005737(cytoplasm);GO:0006351(transcription, DNA-templated);GO:0006355(regulation of transcription, DNA-templated);GO:0009554(megasporogenesis);GO:0009556(microsporogenesis);GO:0030154(cell differentiation);GO:0046872(metal ion binding);GO:0048653(anther development)	NA	squamosa promoter-binding-like protein 8 [Glycine max]	1.87922	1.83711	1.14847	0.028683	0.033402	0.171442	20.8319	4.38072	4.66009e-10	up	yes
542	100797420	XM_003521788.4	GO:0043161(proteasome-mediated ubiquitin-dependent protein catabolic process);GO:0061630(ubiquitin protein ligase activity)	NA	RING-H2 finger protein ATL3 [Glycine max]	5.23977	12.3278	10.1925	0.48936	0.199904	0.647019	20.7741	4.37671	2.52996e-19	up	yes
543	100499651	NM_001250839.1	GO:0005515(protein binding)	04016(MAPK signaling pathway - plant);04626(Plant-pathogen interaction)	TIR-NBS-LRR type disease resistance protein [Glycine max]	10.8438	16.0355	14.7343	0.478687	0.932148	0.601319	20.6811	4.37024	1.16157e-30	up	yes
544	100500316	NM_001249336.3	GO:0003700(DNA binding transcription factor activity);GO:0005634(nucleus);GO:0010200(response to chitin);GO:0043565(sequence-specific DNA binding);GO:0044212(transcription regulatory region DNA binding)	NA	C2H2-type zinc finger domain-containing protein [Glycine max]	3.97937	7.05979	5.53848	0.732034	0	0.070165	20.6653	4.36914	3.95202e-06	up	yes
545	100781316	NM_001289198.1	GO:0005737(cytoplasm);GO:0009807(lignan biosynthetic process);GO:0032442(phenylcoumaran benzylic ether reductase activity);GO:0046686(response to cadmium ion);GO:0050664(oxidoreductase activity, acting on NAD(P)H, oxygen as acceptor);GO:0055114(oxidation-reduction process)	NA	hypothetical protein GLYMA_11G070500 [Glycine max]	98.1511	170.835	139.251	7.18877	4.00459	8.5873	20.6382	4.36725	3.46524e-32	up	yes
546	100811053	XM_003519151.4	GO:0003680(AT DNA binding);GO:0003700(DNA binding transcription factor activity);GO:0005634(nucleus);GO:0006351(transcription, DNA-templated);GO:0006355(regulation of transcription, DNA-templated)	NA	AT-hook motif nuclear-localized protein 28 [Glycine max]	1.83504	4.85038	3.45239	0.258573	0.150712	0.084959	20.5117	4.35838	3.72645e-13	up	yes
547	100802458	XM_003544451.4	GO:0007275(multicellular organism development)	NA	unknown [Glycine max]	9.89258	7.80466	4.61178	0.142405	0.624963	0.320878	20.5	4.35755	5.17846e-19	up	yes
548	100781048	XM_006583592.2	GO:0005576(extracellular region);GO:0016042(lipid catabolic process);GO:0016787(hydrolase activity);GO:0048046(apoplast);GO:0052689(carboxylic ester hydrolase activity)	NA	GDSL esterase/lipase CPRD49 [Glycine max]	56.3339	102.864	75.9635	3.97791	2.71611	4.78412	20.4877	4.35669	1.71971e-37	up	yes
549	100817213	XM_003528352.4	GO:0002229(defense response to oomycetes);GO:0004674(protein serine/threonine kinase activity);GO:0005515(protein binding);GO:0005524(ATP binding);GO:0005886(plasma membrane);GO:0006468(protein phosphorylation);GO:0010726(positive regulation of hydrogen peroxide metabolic process);GO:0010942(positive regulation of cell death);GO:0016021(integral component of membrane);GO:0016301(kinase activity);…	NA	L-type lectin-domain containing receptor kinase IX.1 [Glycine max]	0.390986	0.523308	0.219843	0.035229	0	0.020236	20.4478	4.35387	1.07119e-08	up	yes
550	100808976	XM_003540280.4	GO:0005509(calcium ion binding)	NA	calcium-binding protein KIC [Glycine max]	1.44808	1.96388	1.29044	0.051456	0.179767	0	20.3371	4.34604	8.26416e-09	up	yes
551	100813871	XM_003547379.4	GO:0003700(DNA binding transcription factor activity);GO:0005634(nucleus);GO:0010200(response to chitin);GO:0043565(sequence-specific DNA binding);GO:0044212(transcription regulatory region DNA binding)	NA	zinc finger protein ZAT12 [Glycine max]	1.7979	2.28798	1.04914	0.059624	0.069435	0.126067	20.1274	4.33109	1.71977e-10	up	yes
552	100785110	XM_003556741.3	GO:0003677(DNA binding);GO:0003700(DNA binding transcription factor activity);GO:0005634(nucleus);GO:0006351(transcription, DNA-templated);GO:0006355(regulation of transcription, DNA-templated);GO:0007275(multicellular organism development);GO:0009793(embryo development ending in seed dormancy);GO:0009825(multidimensional cell growth);GO:0009835(fruit ripening);GO:0009908(flower development);GO:0…	03013(RNA transport);03015(mRNA surveillance pathway);03018(RNA degradation)	NAC transcription factor 29 [Glycine max]	6.26881	9.371	8.91235	0.662494	0.204221	0.358162	20.0446	4.32514	2.78732e-21	up	yes
553	100791957	XM_003537204.4	GO:0008194(UDP-glycosyltransferase activity);GO:0009813(flavonoid biosynthetic process);GO:0043231(intracellular membrane-bounded organelle);GO:0052696(flavonoid glucuronidation)	00908(Zeatin biosynthesis)	zeatin O-glucosyltransferase [Glycine max]	2.36695	2.28623	3.07855	0.04614	0.093726	0.246564	20.0081	4.32251	2.35366e-12	up	yes
554	100783695	XM_003540480.4;XM_006592902.3;XR_003263677.1	GO:0003674(molecular_function);GO:0005739(mitochondrion);GO:0008150(biological_process);GO:0008150(biological_process)	NA	uncharacterized protein LOC100783695 isoform X2 [Glycine max];uncharacterized protein LOC100783695 isoform X1 [Glycine max]	2.84315	2.74499	1.19904	0.281849	0	0.0598413	19.8635	4.31205	1.47124e-07	up	yes
555	100527155	XM_003543329.3	GO:0003674(molecular_function);GO:0005576(extracellular region);GO:0005618(cell wall);GO:0005773(vacuole);GO:0009737(response to abscisic acid)	NA	cysteine-rich repeat secretory protein 38 [Glycine max]	77.9808	104.771	96.3011	6.71087	5.8489	1.59954	19.7081	4.30072	9.23658e-25	up	yes
556	100809158	XM_014764523.2;XM_014764524.1	NA	NA	hypothetical protein GLYMA_12G057200, partial [Glycine max];hypothetical protein D0Y65_033476 [Glycine soja]	162.854	241.403	229.193	12.0757	8.27775	11.8308	19.682	4.2988	3.64589e-42	up	yes
557	100811565	XM_003533037.4	GO:0005634(nucleus)	NA	F-box/LRR-repeat protein 2 [Glycine max]	7.17922	13.5683	11.3993	0.386086	0.978085	0.275518	19.6055	4.29318	2.22467e-23	up	yes
558	100792170	XM_003555889.4	GO:0003674(molecular_function);GO:0005634(nucleus)	NA	uncharacterized protein LOC100792170 [Glycine max]	3.56325	7.54676	6.31882	0.073816	0.171516	0.646066	19.5522	4.28926	4.65322e-10	up	yes
559	100810656	XM_003531378.4	GO:0005829(cytosol);GO:0047134(protein-disulfide reductase activity)	NA	thioredoxin-like protein Clot [Glycine max]	1.38539	1.75013	0.960273	0.063346	0.073769	0.072774	19.5141	4.28645	1.25902e-10	up	yes
560	100797598	XM_006577153.3;XM_003521621.4	GO:0003677(DNA binding);GO:0005516(calmodulin binding);GO:0005634(nucleus);GO:0006351(transcription, DNA-templated);GO:0006355(regulation of transcription, DNA-templated);GO:0006950(response to stress);GO:0006950(response to stress)	NA	calmodulin-binding protein 60 B isoform X2 [Glycine max];calmodulin-binding protein 60 B isoform X1 [Glycine max]	2.98232	5.6426	3.62988	0.226306	0.221907	0.180602	19.4887	4.28457	1.15143e-24	up	yes
561	100305684	NM_001248329.3	GO:0007275(multicellular organism development)	NA	unknown [Glycine max]	25.5427	19.7066	11.3621	0.306118	2.28247	0.352178	19.2505	4.26683	1.20736e-11	up	yes
562	102669590	XM_006573241.3	NA	NA	uncharacterized protein LOC102669590 [Glycine max]	9.42977	17.6352	18.6991	0.379391	0.852866	1.14773	19.2287	4.26519	9.86108e-23	up	yes
563	100808609	XM_003522735.4	GO:0003674(molecular_function);GO:0005575(cellular_component);GO:0008150(biological_process)	NA	uncharacterized protein LOC100808609 [Glycine max]	30.0173	56.3254	48.2125	2.10656	2.30143	2.61187	19.1678	4.26061	9.50138e-42	up	yes
564	100778424	XM_003549897.4	GO:0005576(extracellular region);GO:0009826(unidimensional cell growth);GO:0009828(plant-type cell wall loosening);GO:0019953(sexual reproduction)	NA	expansin-like B1 [Glycine max]	418.673	440.393	304.852	31.4152	10.4652	18.9786	19.1248	4.25737	9.48997e-28	up	yes
565	100805474	XM_014776562.1	GO:0006869(lipid transport);GO:0042626(ATPase activity, coupled to transmembrane movement of substances);GO:0043231(intracellular membrane-bounded organelle)	02010(ABC transporters)	LOW QUALITY PROTEIN: ABC transporter A family member 7-like [Glycine max]	10.3629	11.2326	7.76137	0.668329	0.817881	0.050167	19.1078	4.25609	2.0343e-12	up	yes
566	100527018	NM_001250443.3	GO:0003674(molecular_function);GO:0005575(cellular_component)	NA	uncharacterized protein LOC100527018 [Glycine max]	1.30177	3.60068	3.54865	0.148645	0.148524	0.146521	19.0473	4.25152	3.13067e-12	up	yes
567	100819653	XM_003538931.4	GO:0051213(dioxygenase activity)	00904(Diterpenoid biosynthesis)	gibberellin 2-beta-dioxygenase 8 [Glycine max]	0.297147	0.706887	0.638131	0.037351	0.049234	0	18.9659	4.24534	3.04479e-08	up	yes
568	100526892	NM_001364663.1	GO:0003674(molecular_function);GO:0008150(biological_process)	NA	unknown, partial [Glycine max]	3.62651	4.60835	3.53098	0.342117	0.279332	0	18.9329	4.24283	2.00065e-09	up	yes
569	100790111	XM_003544752.4	GO:0009813(flavonoid biosynthetic process);GO:0043231(intracellular membrane-bounded organelle);GO:0052696(flavonoid glucuronidation);GO:0080043(quercetin 3-O-glucosyltransferase activity);GO:0080044(quercetin 7-O-glucosyltransferase activity)	NA	7-deoxyloganetin glucosyltransferase [Glycine max]	29.8409	74.514	71.458	1.89729	4.24336	3.15959	18.9041	4.24063	4.87845e-25	up	yes
570	100800764	XM_003552933.4	GO:0000981(RNA polymerase II transcription factor activity, sequence-specific DNA binding);GO:0001135(transcription factor activity, RNA polymerase II transcription factor recruiting);GO:0003677(DNA binding);GO:0003682(chromatin binding);GO:0003700(DNA binding transcription factor activity);GO:0005515(protein binding);GO:0005634(nucleus);GO:0006351(transcription, DNA-templated);GO:0006355(regulat…	NA	transcription factor MYB80 [Glycine max]	3.74038	5.95222	5.1576	0.227281	0.357716	0.200972	18.8941	4.23987	2.80865e-27	up	yes
571	100785397	XM_014764090.2	GO:0002239(response to oomycetes);GO:0004568(chitinase activity);GO:0005576(extracellular region)	00520(Amino sugar and nucleotide sugar metabolism);04016(MAPK signaling pathway - plant)	chitinase 10 [Glycine max]	9.63202	11.6523	17.0572	0.68596	1.09494	0.252528	18.8555	4.23692	9.7779e-21	up	yes
572	100783009	XM_003543917.4	GO:0045431(flavonol synthase activity)	00270(Cysteine and methionine metabolism)	flavanone 3-dioxygenase 3 [Glycine max]	34.2513	30.4608	16.2719	1.30355	2.35711	0.671903	18.6919	4.22434	5.90052e-26	up	yes
573	732639	NM_001251305.2	GO:0003677(DNA binding);GO:0003700(DNA binding transcription factor activity);GO:0005515(protein binding);GO:0005634(nucleus);GO:0006351(transcription, DNA-templated);GO:0006355(regulation of transcription, DNA-templated);GO:0007275(multicellular organism development);GO:0009414(response to water deprivation);GO:0009867(jasmonic acid mediated signaling pathway)	NA	NAC domain protein NAC3 [Glycine max]	3.69522	5.02841	3.46115	0.257383	0.037583	0.357879	18.6641	4.2222	5.45379e-12	up	yes
574	100779620	NM_001253238.3	GO:0007275(multicellular organism development)	NA	hypothetical protein GLYMA_15G057300 [Glycine max]	9.45244	12.9709	7.7687	0.405954	1.21987	0	18.5703	4.21492	2.2625e-07	up	yes
575	100783288	XM_026126797.1	GO:0005576(extracellular region);GO:0006869(lipid transport);GO:0008289(lipid binding)	NA	uncharacterized protein LOC100783288 [Glycine max]	0.170801	5.75101	3.24276	0.494263	0	0	18.5419	4.21272	0.00200201	up	yes
576	100795212	XM_003530931.4	GO:0006629(lipid metabolic process);GO:0016020(membrane);GO:0016298(lipase activity)	00561(Glycerolipid metabolism)	uncharacterized protein LOC100795212 [Glycine max]	0.996918	1.30766	1.68688	0.115426	0	0.100981	18.4442	4.2051	1.61729e-08	up	yes
577	100805341	XM_003533076.4	GO:0000981(RNA polymerase II transcription factor activity, sequence-specific DNA binding);GO:0001135(transcription factor activity, RNA polymerase II transcription factor recruiting);GO:0003677(DNA binding);GO:0003700(DNA binding transcription factor activity);GO:0005634(nucleus);GO:0006351(transcription, DNA-templated);GO:0006355(regulation of transcription, DNA-templated);GO:0006357(regulation…	NA	Transcription factor MYB2 [Glycine soja]	25.8506	31.4976	35.074	0.913855	1.36561	2.74048	18.411	4.20249	1.60802e-26	up	yes
578	100795880	NM_001317696.1	GO:0004364(glutathione transferase activity);GO:0005737(cytoplasm);GO:0006749(glutathione metabolic process);GO:0009407(toxin catabolic process)	00480(Glutathione metabolism)	probable glutathione S-transferase [Glycine max]	13.344	16.8367	10.7203	1.04127	1.02134	0.160747	18.3961	4.20133	4.40512e-16	up	yes
579	100806990	XM_003520665.4	GO:0006952(defense response);GO:0009506(plasmodesma);GO:0046658(anchored component of plasma membrane)	NA	NDR1/HIN1-like protein 10 [Glycine max]	80.0827	107.831	66.8464	5.88063	3.31263	4.66103	18.3885	4.20073	2.02514e-41	up	yes
580	100802780	XM_006592102.2	GO:0008422(beta-glucosidase activity);GO:0009651(response to salt stress);GO:0009725(response to hormone);GO:0019762(glucosinolate catabolic process)	00500(Starch and sucrose metabolism);00460(Cyanoamino acid metabolism);00940(Phenylpropanoid biosynthesis)	cyanogenic beta-glucosidase [Glycine max]	1.25337	0.985777	1.07622	0.122672	0.029473	0.028352	18.368	4.19912	8.05609e-11	up	yes
581	100789106	XM_003534052.3	GO:0002237(response to molecule of bacterial origin);GO:0002238(response to molecule of fungal origin);GO:0004866(endopeptidase inhibitor activity);GO:0005576(extracellular region);GO:0005739(mitochondrion);GO:0009611(response to wounding);GO:0009624(response to nematode);GO:0009625(response to insect);GO:0009651(response to salt stress);GO:0009751(response to salicylic acid);GO:0012501(programme…	NA	miraculin [Glycine max]	0.689537	4.28643	3.00128	0.313759	0.061042	0.060005	18.3467	4.19745	2.42915e-07	up	yes
582	100527073	NM_001251351.2	GO:0004864(protein phosphatase inhibitor activity);GO:0005634(nucleus);GO:0005737(cytoplasm);GO:0009738(abscisic acid-activated signaling pathway);GO:0010427(abscisic acid binding);GO:0080163(regulation of protein serine/threonine phosphatase activity)	NA	pathogenesis-related protein 10 [Glycine max]	19.3212	23.1306	22.2016	1.71022	1.41748	0.397875	18.3384	4.19679	4.67959e-24	up	yes
583	100776906	XM_003523340.4	GO:0009737(response to abscisic acid)	04626(Plant-pathogen interaction)	probable WRKY transcription factor 30 [Glycine max]	0.313165	0.674699	1.37744	0.046223	0.055593	0.02718	18.3363	4.19663	1.01032e-08	up	yes
584	100818063	XM_003524248.4	GO:0000024(maltose biosynthetic process);GO:0005983(starch catabolic process);GO:0009409(response to cold);GO:0009507(chloroplast);GO:0009570(chloroplast stroma);GO:0016161(beta-amylase activity);GO:0102229(amylopectin maltohydrolase activity)	00500(Starch and sucrose metabolism)	beta-amylase 3, chloroplastic [Glycine max]	8.02597	11.3929	8.71948	0.753333	0.443322	0.343878	18.2653	4.19104	2.76629e-33	up	yes
585	547577	NM_001251714.2	GO:0004364(glutathione transferase activity);GO:0005737(cytoplasm);GO:0006749(glutathione metabolic process);GO:0009407(toxin catabolic process)	00480(Glutathione metabolism)	glutathione S-transferase GST 6 [Glycine max]	12.3946	17.0886	15.4583	0.805964	0.549136	1.13501	18.048	4.17377	2.44671e-29	up	yes
586	100801682	XM_003553447.4	GO:0003677(DNA binding);GO:0003700(DNA binding transcription factor activity);GO:0005622(intracellular);GO:0005634(nucleus);GO:0006351(transcription, DNA-templated);GO:0006355(regulation of transcription, DNA-templated);GO:0006952(defense response);GO:0009867(jasmonic acid mediated signaling pathway);GO:0009873(ethylene-activated signaling pathway)	04016(MAPK signaling pathway - plant);04075(Plant hormone signal transduction)	ethylene-responsive transcription factor 1B [Glycine max]	5.17589	2.13022	1.34922	0.121767	0.051866	0.306089	18.0424	4.17332	1.30959e-08	up	yes
587	100794825	XM_003541916.4	GO:0003674(molecular_function);GO:0008150(biological_process)	NA	probable F-box protein At2g36090 [Glycine max]	1.72411	5.23237	3.42536	0.245916	0.211095	0.118999	18.0237	4.17183	2.41516e-15	up	yes
588	100819649	XM_003538704.4	GO:0003677(DNA binding);GO:0003700(DNA binding transcription factor activity);GO:0005634(nucleus);GO:0005643(nuclear pore);GO:0006351(transcription, DNA-templated);GO:0006355(regulation of transcription, DNA-templated);GO:0006952(defense response);GO:0009873(ethylene-activated signaling pathway);GO:0010087(phloem or xylem histogenesis);GO:0010200(response to chitin);GO:0045893(positive regulation…	NA	ethylene-responsive transcription factor 2 [Glycine max]	5.16244	9.81811	7.23749	0.543907	0.308482	0.380807	18.0166	4.17126	3.27346e-24	up	yes
589	106798320	XR_001387699.2	NA	NA	hypothetical protein glysoja_043874 [Glycine soja]	1.58086	2.9258	4.2923	0.090511	0	0.3986	17.9897	4.1691	1.28777e-06	up	yes
590	100788545	XR_003267855.1	GO:0009715(chalcone biosynthetic process);GO:0016210(naringenin-chalcone synthase activity)	00941(Flavonoid biosynthesis);04712(Circadian rhythm - plant)	chalcone synthase CHS4 [Glycine max]	0.337344	29.1712	26.2804	0.221558	0.180643	2.70145	17.9753	4.16794	0.000377995	up	yes
591	100788426	NM_001317650.2	GO:0003676(nucleic acid binding);GO:0003700(DNA binding transcription factor activity);GO:0005634(nucleus);GO:0006355(regulation of transcription, DNA-templated);GO:0008270(zinc ion binding)	NA	uncharacterized protein LOC100788426 [Glycine max]	1.74801	7.87724	4.19557	0.240967	0.220875	0.323161	17.6061	4.138	4.31365e-12	up	yes
592	111240476	NM_001356510.1	GO:0005509(calcium ion binding)	04626(Plant-pathogen interaction)	unknown [Glycine max]	7.26447	16.3367	9.6627	0.550189	1.0593	0.284091	17.5667	4.13477	3.39721e-16	up	yes
593	100784578	XM_003540402.3	GO:0003700(DNA binding transcription factor activity);GO:0005634(nucleus);GO:0006351(transcription, DNA-templated);GO:0006355(regulation of transcription, DNA-templated);GO:0007275(multicellular organism development);GO:0009753(response to jasmonic acid);GO:0044212(transcription regulatory region DNA binding);GO:0045995(regulation of embryonic development);GO:0048317(seed morphogenesis);GO:008006…	NA	NAC transcription factor 56 [Glycine max]	2.37764	3.52597	2.62737	0.15573	0.210341	0.11991	17.5541	4.13374	3.33608e-18	up	yes
594	100806925	XM_003532354.3	GO:0000035(acyl binding);GO:0000036(acyl carrier activity);GO:0005829(cytosol);GO:0006633(fatty acid biosynthetic process);GO:0009245(lipid A biosynthetic process);GO:0009507(chloroplast);GO:0009570(chloroplast stroma);GO:0031177(phosphopantetheine binding)	00190(Oxidative phosphorylation)	acyl carrier protein 1, chloroplastic [Glycine max]	1.69472	0.826711	2.4933	0.086894	0.200909	0	17.4242	4.12302	1.57382e-07	up	yes
595	100777390	XM_003535516.2	GO:0004601(peroxidase activity);GO:0009505(plant-type cell wall);GO:0009664(plant-type cell wall organization)	00940(Phenylpropanoid biosynthesis)	peroxidase 12, partial [Glycine max]	18.6411	74.8397	26.6531	3.09306	1.42557	2.38536	17.4006	4.12107	1.70932e-17	up	yes
596	100814444	XM_003517989.4	GO:0003676(nucleic acid binding);GO:0003700(DNA binding transcription factor activity);GO:0005515(protein binding);GO:0005634(nucleus);GO:0006351(transcription, DNA-templated);GO:0006355(regulation of transcription, DNA-templated);GO:0008270(zinc ion binding);GO:0009937(regulation of gibberellic acid mediated signaling pathway);GO:0010029(regulation of seed germination);GO:0010431(seed maturation…	00052(Galactose metabolism);00600(Sphingolipid metabolism);00531(Glycosaminoglycan degradation);00604(Glycosphingolipid biosynthesis - ganglio series);00511(Other glycan degradation)	protein indeterminate-domain 2 [Glycine max]	4.71276	0.037544	4.42768	0.068806	0.030012	0.433135	17.2534	4.10881	0.000490013	up	yes
597	100500374	NM_001250138.2	GO:0003674(molecular_function);GO:0005634(nucleus);GO:0008150(biological_process)	NA	uncharacterized protein LOC100500374 [Glycine max]	3.99437	9.85318	6.5201	0.161511	0.437311	0.586914	17.1772	4.10242	2.98834e-13	up	yes
598	100802855	XM_003517350.3	GO:0005576(extracellular region);GO:0009826(unidimensional cell growth);GO:0009828(plant-type cell wall loosening);GO:0019953(sexual reproduction)	NA	expansin-like B1 [Glycine max]	92.274	84.3779	64.7312	2.11292	3.34253	8.67464	17.0829	4.09448	1.19565e-18	up	yes
599	100792946	XM_014778961.2	GO:0003677(DNA binding);GO:0003700(DNA binding transcription factor activity);GO:0005634(nucleus);GO:0006351(transcription, DNA-templated);GO:0006355(regulation of transcription, DNA-templated);GO:0006970(response to osmotic stress);GO:0009737(response to abscisic acid);GO:0009738(abscisic acid-activated signaling pathway);GO:0009749(response to glucose);GO:0009788(negative regulation of abscisic…	03040(Spliceosome)	ethylene-responsive transcription factor ERF112 [Glycine max]	3.29432	6.22872	2.53226	0.104375	0.402866	0.201834	17.0014	4.08759	6.50688e-13	up	yes
600	100777744	XM_026126828.1	GO:0016020(membrane);GO:0016709(oxidoreductase activity, acting on paired donors, with incorporation or reduction of molecular oxygen, NAD(P)H as one donor, and incorporation of one atom of oxygen);GO:0044550(secondary metabolite biosynthetic process)	NA	cytochrome P450 71D10-like, partial [Glycine max]	1.89238	1.2096	1.61037	0	0.152668	0.12477	16.9852	4.08621	1.9213e-08	up	yes
601	100792361	XM_003556669.4	GO:0009507(chloroplast);GO:0016021(integral component of membrane)	NA	uncharacterized protein LOC100792361 [Glycine max]	17.827	25.4966	23.4186	1.90232	0.96561	1.06826	16.956	4.08373	5.16487e-35	up	yes
602	100808027	XM_006575445.3	GO:0010143(cutin biosynthetic process);GO:0016020(membrane);GO:0016311(dephosphorylation);GO:0016791(phosphatase activity);GO:0090447(glycerol-3-phosphate 2-O-acyltransferase activity)	00561(Glycerolipid metabolism);00564(Glycerophospholipid metabolism)	glycerol-3-phosphate acyltransferase 5 [Glycine max]	0.775682	2.28557	1.50079	0	0.210082	0.059274	16.9369	4.08209	1.60025e-06	up	yes
603	100785537	XM_003531495.4	GO:0005739(mitochondrion);GO:0005829(cytosol);GO:0009610(response to symbiotic fungus);GO:0016491(oxidoreductase activity);GO:0018580(nitronate monooxygenase activity);GO:0046686(response to cadmium ion);GO:0051213(dioxygenase activity);GO:0055114(oxidation-reduction process)	NA	uncharacterized protein LOC100785537 [Glycine max]	35.0651	65.8547	67.2502	3.6874	3.13068	3.11706	16.9268	4.08124	1.81605e-38	up	yes
604	100782811	XM_006592510.2	GO:0004674(protein serine/threonine kinase activity);GO:0005886(plasma membrane);GO:0006468(protein phosphorylation);GO:0006952(defense response);GO:0009506(plasmodesma)	NA	G-type lectin S-receptor-like serine/threonine-protein kinase isoform B [Glycine soja]	0.466539	0.604769	0.443151	0.017092	0.072755	0	16.856	4.07519	1.62708e-07	up	yes
605	100500621	NM_001250005.3	GO:0009699(phenylpropanoid biosynthetic process);GO:0042349(guiding stereospecific synthesis activity)	00970(Aminoacyl-tRNA biosynthesis)	Dirigent protein 2 [Glycine soja]	116.744	153.268	124.446	2.3092	2.49966	18.6862	16.789	4.06944	1.87826e-09	up	yes
606	100801003	NM_001254597.3	GO:0003674(molecular_function);GO:0005634(nucleus);GO:0008150(biological_process)	NA	uncharacterized protein LOC100801003 [Glycine max]	8.24548	7.91238	5.22523	0.319417	0.89366	0.061159	16.7811	4.06877	1.53349e-10	up	yes
607	100803737	XM_006573586.3	GO:0005737(cytoplasm);GO:0009733(response to auxin);GO:0016874(ligase activity)	04075(Plant hormone signal transduction)	probable indole-3-acetic acid-amido synthetase GH3.1 [Glycine max]	5.32761	8.7339	6.33152	0.3818	0.695349	0.138353	16.7775	4.06845	1.83444e-18	up	yes
608	100170718	NM_001251292.2	GO:0003677(DNA binding);GO:0003700(DNA binding transcription factor activity);GO:0005515(protein binding);GO:0005634(nucleus);GO:0006351(transcription, DNA-templated);GO:0006355(regulation of transcription, DNA-templated);GO:0007275(multicellular organism development);GO:0009414(response to water deprivation);GO:0009867(jasmonic acid mediated signaling pathway)	NA	NAC transcription factor NAC27 [Glycine max]	28.8618	43.2128	37.8615	2.30295	2.42804	1.83573	16.7414	4.06535	7.01447e-51	up	yes
609	100778264	XM_003535598.3	GO:0005886(plasma membrane);GO:0006869(lipid transport);GO:0008289(lipid binding);GO:0009941(chloroplast envelope)	NA	non-specific lipid-transfer protein-like protein At2g13820 [Glycine max]	4.27408	5.32442	4.9983	0.229487	0.485728	0.160231	16.6736	4.05949	5.11126e-16	up	yes
610	100794205	XM_003517974.4	GO:0000981(RNA polymerase II transcription factor activity, sequence-specific DNA binding);GO:0001135(transcription factor activity, RNA polymerase II transcription factor recruiting);GO:0003677(DNA binding);GO:0003700(DNA binding transcription factor activity);GO:0005634(nucleus);GO:0006351(transcription, DNA-templated);GO:0006355(regulation of transcription, DNA-templated);GO:0006357(regulation…	NA	transcription factor MYB13 [Glycine max]	13.2887	26.022	22.529	0.840756	1.87724	0.993439	16.662	4.05849	9.43645e-29	up	yes
611	100527140	NM_001248558.3	NA	NA	uncharacterized protein LOC100527140 [Glycine max]	4.64438	7.53228	7.72181	0.896665	0.241513	0.059564	16.6133	4.05427	2.56937e-09	up	yes
612	100780780	XR_413695.3	GO:0004497(monooxygenase activity)	NA	hypothetical protein GLYMA_03G226800 [Glycine max]	4.67211	2.27067	1.61262	0.132298	0.162626	0.223415	16.5054	4.04487	2.94442e-13	up	yes
613	100527288	NM_001250668.2	GO:0004866(endopeptidase inhibitor activity);GO:0005576(extracellular region);GO:0005618(cell wall);GO:0048046(apoplast)	NA	kunitz type trypsin inhibitor precursor [Glycine max]	7.0031	34.3594	16.6969	1.6313	1.01342	0.874339	16.4986	4.04427	2.31649e-15	up	yes
614	100798067	XM_003516925.4	GO:0005737(cytoplasm);GO:0008150(biological_process);GO:0008429(phosphatidylethanolamine binding)	NA	uncharacterized protein LOC100798067 [Glycine max]	2.67717	3.49302	2.23925	0.3747	0	0.135233	16.4913	4.04363	1.46245e-07	up	yes
615	547578	NM_001251730.2	GO:0004364(glutathione transferase activity);GO:0005737(cytoplasm);GO:0006749(glutathione metabolic process);GO:0009407(toxin catabolic process)	00480(Glutathione metabolism)	glutathione S-transferase GST 7 [Glycine max]	122.93	138.62	180.303	10.259	6.80687	9.76857	16.4659	4.04141	3.34338e-39	up	yes
616	100805244	XM_003556165.4	GO:0016020(membrane);GO:0016709(oxidoreductase activity, acting on paired donors, with incorporation or reduction of molecular oxygen, NAD(P)H as one donor, and incorporation of one atom of oxygen);GO:0044550(secondary metabolite biosynthetic process)	NA	cytochrome P450 89A2 [Glycine max]	1.40327	2.25414	1.35638	0.150638	0.124687	0.030642	16.3867	4.03445	2.53783e-11	up	yes
617	100777697	XR_412987.2	GO:0005524(ATP binding);GO:0005829(cytosol);GO:0016310(phosphorylation);GO:0019509(L-methionine salvage from methylthioadenosine);GO:0042802(identical protein binding);GO:0046522(S-methyl-5-thioribose kinase activity);GO:0071281(cellular response to iron ion);GO:0071369(cellular response to ethylene stimulus);GO:0071732(cellular response to nitric oxide)	00270(Cysteine and methionine metabolism)	hypothetical protein GLYMA_01G244200 [Glycine max]	1.94999	3.60318	1.54494	0.091379	0.21157	0.131497	16.3383	4.03019	2.60711e-12	up	yes
618	100805367	XM_014769381.2;XM_006600946.3;XM_003551009.4;XM_014769382.2	GO:0005524(ATP binding);GO:0005634(nucleus);GO:0006952(defense response);GO:0043130(ubiquitin binding);GO:0043531(ADP binding);GO:0043531(ADP binding)	04075(Plant hormone signal transduction);04075(Plant hormone signal transduction)	probable disease resistance protein At5g66900 isoform X1 [Glycine max]	12.4804	15.4114	11.0785	0.724442	0.996942	0.665192	16.329	4.02936	2.76144e-49	up	yes
619	100810552	XM_003521808.4	GO:0004674(protein serine/threonine kinase activity);GO:0005886(plasma membrane);GO:0006468(protein phosphorylation)	NA	putative receptor protein kinase ZmPK1 [Glycine max]	0.636002	1.4727	1.16432	0.139599	0.053004	0.008045	16.3123	4.02789	2.1154e-08	up	yes
620	100776921	XM_006580270.3	GO:0003674(molecular_function);GO:0005575(cellular_component);GO:0008150(biological_process)	NA	uncharacterized protein LOC100776921 [Glycine max]	11.5059	17.0867	15.5291	0.969963	1.27511	0.471283	16.243	4.02175	7.40307e-33	up	yes
621	100807158	XM_026127971.1	GO:0004674(protein serine/threonine kinase activity);GO:0005886(plasma membrane);GO:0007166(cell surface receptor signaling pathway)	NA	putative receptor-like protein kinase isoform A [Glycine soja]	0.511177	0.617863	0.167734	0.080185	0	0	16.1723	4.01545	2.90378e-05	up	yes
622	100784891	NM_001317717.2	GO:0005768(endosome);GO:0005774(vacuolar membrane);GO:0005802(trans-Golgi network);GO:0008757(S-adenosylmethionine-dependent methyltransferase activity);GO:0032259(methylation)	NA	putative methyltransferase DDB_G0268948 [Glycine max]	14.7314	37.5626	32.9538	1.18969	1.98329	2.10109	16.1636	4.01467	3.21103e-25	up	yes
623	100794340	XM_003530031.4	GO:0004842(ubiquitin-protein transferase activity);GO:0005634(nucleus);GO:0010200(response to chitin);GO:0016567(protein ubiquitination)	NA	U-box domain-containing protein 21 [Glycine max]	2.38064	3.51369	2.7659	0.216454	0.192987	0.126923	16.1462	4.01312	2.22024e-17	up	yes
624	106797385	XM_014771664.1	GO:0003677(DNA binding);GO:0003700(DNA binding transcription factor activity);GO:0005515(protein binding);GO:0005634(nucleus);GO:0006351(transcription, DNA-templated);GO:0006355(regulation of transcription, DNA-templated);GO:0007275(multicellular organism development);GO:0009873(ethylene-activated signaling pathway);GO:0043565(sequence-specific DNA binding);GO:0050832(defense response to fungus)	03040(Spliceosome)	AP2-like ethylene-responsive transcription factor BBM1 [Glycine max]	11.772	7.83581	9.95835	0.496537	0.674808	0.662444	16.123	4.01105	1.90627e-33	up	yes
625	100804202	XM_003542578.2	GO:0003674(molecular_function);GO:0005575(cellular_component);GO:0008150(biological_process)	NA	uncharacterized protein LOC100804202 [Glycine max]	33.0563	56.5212	46.7002	3.43874	2.67912	2.34656	16.1001	4.00899	8.47549e-41	up	yes
626	100798942	XM_003531853.4	GO:0004657(proline dehydrogenase activity);GO:0005739(mitochondrion);GO:0006537(glutamate biosynthetic process);GO:0006562(proline catabolic process);GO:0006979(response to oxidative stress);GO:0009414(response to water deprivation);GO:0010133(proline catabolic process to glutamate);GO:0042742(defense response to bacterium);GO:0055114(oxidation-reduction process);GO:0071949(FAD binding)	00330(Arginine and proline metabolism)	proline dehydrogenase 2, mitochondrial [Glycine max]	1.39699	0.64375	1.04012	0.131134	0	0.060518	16.0753	4.00677	2.33475e-07	up	yes
627	100784449	XM_003528865.4	GO:0004029(aldehyde dehydrogenase (NAD) activity)	00940(Phenylpropanoid biosynthesis)	aldehyde dehydrogenase family 2 member C4 [Glycine max]	0.695721	0.998897	1.82434	0.195267	0	0.025385	15.948	3.9953	6.74425e-06	up	yes
628	106795446	XM_026125084.1	GO:0004674(protein serine/threonine kinase activity);GO:0005886(plasma membrane);GO:0007166(cell surface receptor signaling pathway)	NA	putative wall-associated receptor kinase-like 16 [Glycine max]	7.37106	10.7411	10.242	0.47679	0.379555	0.928557	15.8855	3.98964	1.42177e-26	up	yes
629	100806343	XM_003544046.4	GO:0005739(mitochondrion);GO:0008150(biological_process);GO:0016021(integral component of membrane);GO:0016787(hydrolase activity)	NA	uncharacterized protein LOC100806343 [Glycine max]	1.06527	1.05137	0.959523	0	0.193716	0	15.8797	3.98912	1.89279e-05	up	yes
630	100776617	XM_003547254.4;XM_026125667.1	GO:0005737(cytoplasm);GO:0030001(metal ion transport);GO:0046914(transition metal ion binding);GO:0046916(cellular transition metal ion homeostasis);GO:0046916(cellular transition metal ion homeostasis)	NA	heavy metal-associated isoprenylated plant protein 47 isoform X1 [Glycine max];heavy metal-associated isoprenylated plant protein 47 isoform X2 [Glycine max]	2.22407	1.60989	2.06903	0	0.162697	0.209417	15.8634	3.98763	7.12057e-08	up	yes
631	100791680	XM_003542973.4	GO:0003700(DNA binding transcription factor activity);GO:0005634(nucleus);GO:0006351(transcription, DNA-templated);GO:0007275(multicellular organism development);GO:0043565(sequence-specific DNA binding);GO:0044212(transcription regulatory region DNA binding);GO:0045893(positive regulation of transcription, DNA-templated);GO:2000652(regulation of secondary cell wall biogenesis)	NA	NAC domain-containing protein 73 [Glycine max]	4.32307	3.82452	3.56332	0.164853	0.384314	0.189725	15.8493	3.98635	3.21794e-19	up	yes
632	100790119	NM_001361527.1	GO:0005887(integral component of plasma membrane);GO:0008519(ammonium transmembrane transporter activity);GO:0015695(organic cation transport);GO:0019740(nitrogen utilization);GO:0072488(ammonium transmembrane transport)	NA	ammonium transporter AMT2.1 [Glycine max]	6.62881	7.41721	5.95871	0.433365	0.283597	0.546312	15.8356	3.9851	3.2508e-28	up	yes
633	100778547	NM_001317469.2	GO:0002679(respiratory burst involved in defense response);GO:0004842(ubiquitin-protein transferase activity);GO:0005737(cytoplasm);GO:0005829(cytosol);GO:0006952(defense response);GO:0009414(response to water deprivation);GO:0010200(response to chitin);GO:0016567(protein ubiquitination);GO:0051865(protein autoubiquitination)	NA	E3 ubiquitin-protein ligase PUB23-like [Glycine max]	7.41538	12.2072	10.8922	0.794012	0.65988	0.474681	15.8225	3.98391	7.47808e-29	up	yes
634	100804331	XM_003537511.4	GO:0005543(phospholipid binding);GO:0005739(mitochondrion);GO:0005794(Golgi apparatus);GO:0005905(clathrin-coated pit);GO:0006897(endocytosis);GO:0030136(clathrin-coated vesicle)	NA	putative clathrin assembly protein At4g40080 [Glycine max]	1.12355	1.99309	1.5527	0.100951	0.096926	0.097264	15.8207	3.98374	2.22671e-10	up	yes
635	100803447	XM_003554405.3	GO:0005737(cytoplasm);GO:0016491(oxidoreductase activity);GO:0055114(oxidation-reduction process)	00906(Carotenoid biosynthesis)	secoisolariciresinol dehydrogenase [Glycine max]	9.55171	11.1829	8.89811	0.446026	0.825603	0.603952	15.7992	3.98178	1.29404e-28	up	yes
636	100818176	XM_003551131.3	GO:0004601(peroxidase activity);GO:0005515(protein binding);GO:0005576(extracellular region);GO:0005618(cell wall);GO:0005794(Golgi apparatus);GO:0005829(cytosol);GO:0006979(response to oxidative stress);GO:0009809(lignin biosynthetic process);GO:0010089(xylem development);GO:0020037(heme binding);GO:0042744(hydrogen peroxide catabolic process);GO:0046872(metal ion binding);GO:0048046(apoplast);G…	00940(Phenylpropanoid biosynthesis)	cationic peroxidase 1 [Glycine max]	43.6271	43.2106	43.1734	0.034843	0.081151	8.12079	15.7842	3.98041	0.00159182	up	yes
637	100794512	XM_006586098.2;XM_026129811.1;XM_014779468.1	GO:0005634(nucleus);GO:0005829(cytosol);GO:0008150(biological_process);GO:0008150(biological_process)	NA	uncharacterized protein LOC100794512 isoform X1 [Glycine max];uncharacterized protein LOC100794512 isoform X3 [Glycine max];uncharacterized protein LOC100794512 isoform X2 [Glycine max]	4.97031	4.17503	4.05599	0.303052	0.192337	0.341407	15.776	3.97966	2.16103e-22	up	yes
638	548041	NM_001250937.2	GO:0005576(extracellular region);GO:0005618(cell wall);GO:0005829(cytosol);GO:0006952(defense response);GO:0007165(signal transduction);GO:0009505(plant-type cell wall);GO:0009506(plasmodesma);GO:0016020(membrane);GO:0090353(polygalacturonase inhibitor activity)	NA	polygalacturonase inhibitor protein precursor [Glycine max]	0.674986	1.44535	1.39848	0.224703	0	0	15.6598	3.969	0.000284533	up	yes
639	100306151	NM_001251439.2	GO:0005886(plasma membrane);GO:0006869(lipid transport);GO:0008289(lipid binding);GO:0031225(anchored component of membrane)	NA	Non-specific lipid-transfer protein-like protein [Glycine soja]	12.1598	15.2459	16.0355	0.923346	0.979333	0.87485	15.6402	3.96719	1.28325e-31	up	yes
640	100500411	NM_001250713.2	GO:0000302(response to reactive oxygen species);GO:0003674(molecular_function);GO:0005739(mitochondrion);GO:0006950(response to stress);GO:0006952(defense response);GO:0006979(response to oxidative stress);GO:0009409(response to cold);GO:0009414(response to water deprivation);GO:0009416(response to light stimulus);GO:0009507(chloroplast);GO:0009625(response to insect);GO:0009646(response to absen…	NA	uncharacterized protein LOC100500411 [Glycine max]	7.15813	17.7564	21.9027	1.64146	0.857438	0.505659	15.5821	3.96181	1.83893e-14	up	yes
641	100779366	XM_003554026.4	GO:0016020(membrane);GO:0016709(oxidoreductase activity, acting on paired donors, with incorporation or reduction of molecular oxygen, NAD(P)H as one donor, and incorporation of one atom of oxygen);GO:0044550(secondary metabolite biosynthetic process)	NA	cytochrome P450 82A3 [Glycine max]	13.8323	26.5711	22.9902	0.98553	1.04134	2.04875	15.5544	3.95925	9.69216e-26	up	yes
642	102670227	XM_006596281.3;XM_014767060.2;XR_003264523.1	GO:0005758(mitochondrial intermembrane space);GO:0006122(mitochondrial electron transport, ubiquinol to cytochrome c);GO:0006123(mitochondrial electron transport, cytochrome c to oxygen);GO:0006123(mitochondrial electron transport, cytochrome c to oxygen)	00564(Glycerophospholipid metabolism);00565(Ether lipid metabolism);04144(Endocytosis);04144(Endocytosis)	uncharacterized protein LOC102670227 isoform X1 [Glycine max]	1.32792	1.05536	0.593771	0.114833	0.0259059	0.0508416	15.5394	3.95786	1.23012e-08	up	yes
643	100812201	NM_001254232.2	GO:0004351(glutamate decarboxylase activity);GO:0005516(calmodulin binding);GO:0005634(nucleus);GO:0005829(cytosol);GO:0006536(glutamate metabolic process);GO:0030170(pyridoxal phosphate binding)	00650(Butanoate metabolism);00250(Alanine, aspartate and glutamate metabolism);00410(beta-Alanine metabolism);00430(Taurine and hypotaurine metabolism)	uncharacterized protein LOC100812201 [Glycine max]	1.93127	3.15929	5.13301	0.260989	0.193421	0.204533	15.5151	3.9556	2.53133e-15	up	yes
644	100813248	XM_003538117.4;XM_006590430.3	GO:0004721(phosphoprotein phosphatase activity);GO:0004722(protein serine/threonine phosphatase activity);GO:0005509(calcium ion binding);GO:0005515(protein binding);GO:0005634(nucleus);GO:0005737(cytoplasm);GO:0005886(plasma membrane);GO:0006470(protein dephosphorylation);GO:0008287(protein serine/threonine phosphatase complex);GO:0009408(response to heat);GO:0009409(response to cold);GO:0009737…	04016(MAPK signaling pathway - plant);04075(Plant hormone signal transduction);04075(Plant hormone signal transduction)	probable protein phosphatase 2C 8 isoform X1 [Glycine max];probable protein phosphatase 2C 8 isoform X2 [Glycine max]	0.54567	0.728885	0.863033	0.0995121	0.0386291	0	15.4739	3.95177	1.02206e-07	up	yes
645	100784629	XM_006598136.3;XM_003546741.4	NA	NA	cysteine-rich and transmembrane domain-containing protein WIH1 isoform X2 [Glycine max];cysteine-rich and transmembrane domain-containing protein WIH1 isoform X1 [Glycine max]	9.68563	19.4395	17.2484	0.686396	1.36957	0.941336	15.4717	3.95156	6.16031e-19	up	yes
646	100806089	XM_003552515.4	GO:0009813(flavonoid biosynthetic process);GO:0043231(intracellular membrane-bounded organelle);GO:0052696(flavonoid glucuronidation);GO:0080043(quercetin 3-O-glucosyltransferase activity);GO:0080044(quercetin 7-O-glucosyltransferase activity)	00565(Ether lipid metabolism);00600(Sphingolipid metabolism)	UDP-glycosyltransferase 83A1 [Glycine max]	8.76159	18.592	15.8567	0.963284	0.947786	0.886892	15.4435	3.94893	4.10033e-32	up	yes
647	100818434	XM_003541880.4	GO:0005509(calcium ion binding)	NA	calcium-binding protein PBP1 [Glycine max]	4.01556	6.24024	5.65631	0.21002	0.589141	0.235963	15.3722	3.94225	2.06898e-12	up	yes
648	100526852	NM_001248088.2	GO:0005509(calcium ion binding)	04626(Plant-pathogen interaction)	putative calcium-binding protein [Glycine max]	1.18524	3.41286	2.54797	0.10583	0.074262	0.293042	15.1037	3.91683	4.56791e-08	up	yes
649	100500690	NM_001251104.2	NA	NA	uncharacterized protein LOC100500690 precursor [Glycine max]	8.25556	18.0397	13.0067	1.85731	0.746497	0	15.094	3.9159	7.37438e-06	up	yes
650	100780940	XM_006574775.3;XM_014765951.2	GO:0004674(protein serine/threonine kinase activity);GO:0005886(plasma membrane);GO:0007166(cell surface receptor signaling pathway);GO:0007166(cell surface receptor signaling pathway)	NA	LEAF RUST 10 DISEASE-RESISTANCE LOCUS RECEPTOR-LIKE PROTEIN KINASE-like 1.4 isoform X1 [Glycine max]	4.1578	6.39652	7.34156	0.705756	0.288653	0.191394	15.0918	3.91569	1.6433e-19	up	yes
651	100789249	NM_001254965.2	GO:0004601(peroxidase activity);GO:0009505(plant-type cell wall);GO:0009664(plant-type cell wall organization)	00940(Phenylpropanoid biosynthesis)	hypothetical protein GLYMA_08G179600 [Glycine max]	3.90028	4.71191	1.73987	0.2585	0.351678	0.077895	15.045	3.91121	1.36547e-11	up	yes
652	102668811	XM_006577131.2	GO:0003674(molecular_function);GO:0005739(mitochondrion);GO:0008150(biological_process)	NA	hypothetical protein glysoja_028592 [Glycine soja]	5.30955	7.48609	5.5229	0.397952	0.366247	0.455804	15.0152	3.90835	4.45369e-15	up	yes
653	100799303	NM_001255234.2	GO:0005634(nucleus);GO:0005829(cytosol);GO:0008171(O-methyltransferase activity);GO:0009805(coumarin biosynthetic process);GO:0009809(lignin biosynthetic process);GO:0032259(methylation);GO:0042409(caffeoyl-CoA O-methyltransferase activity);GO:0046686(response to cadmium ion);GO:0046872(metal ion binding)	00360(Phenylalanine metabolism);00940(Phenylpropanoid biosynthesis);00945(Stilbenoid, diarylheptanoid and gingerol biosynthesis);00941(Flavonoid biosynthesis)	S-adenosyl-L-methionine-dependent methyltransferases superfamily protein [Glycine max]	185.653	241.568	251.313	5.49014	15.7546	24.046	14.9817	3.90513	1.16203e-17	up	yes
654	102670348	XM_006594659.2	NA	NA	uncharacterized protein LOC102670348 [Glycine max]	4.44143	5.07894	4.53802	0	0.758175	0.182361	14.9472	3.9018	4.11706e-06	up	yes
655	100785983	XM_003555476.4	GO:0005634(nucleus);GO:0006633(fatty acid biosynthetic process);GO:0009409(response to cold);GO:0009416(response to light stimulus);GO:0016021(integral component of membrane);GO:0102336(3-oxo-arachidoyl-CoA synthase activity);GO:0102337(3-oxo-cerotoyl-CoA synthase activity);GO:0102338(3-oxo-lignoceronyl-CoA synthase activity);GO:0102756(very-long-chain 3-ketoacyl-CoA synthase activity)	00062(Fatty acid elongation)	3-ketoacyl-CoA synthase 11 [Glycine max]	0.791719	1.7097	2.24383	0	0.293665	0.024475	14.9156	3.89875	6.54424e-05	up	yes
656	100817573	XM_003544182.4	GO:0005543(phospholipid binding);GO:0005739(mitochondrion);GO:0005794(Golgi apparatus);GO:0005905(clathrin-coated pit);GO:0006897(endocytosis);GO:0030136(clathrin-coated vesicle)	NA	putative clathrin assembly protein At4g40080 [Glycine max]	3.24602	8.64116	8.72803	0.223044	0.148425	1.01341	14.8859	3.89588	5.32808e-09	up	yes
657	100783726	XM_003526590.4	GO:0004028(3-chloroallyl aldehyde dehydrogenase activity);GO:0004029(aldehyde dehydrogenase (NAD) activity)	00010(Glycolysis / Gluconeogenesis);00053(Ascorbate and aldarate metabolism);00620(Pyruvate metabolism);00071(Fatty acid degradation);00561(Glycerolipid metabolism);00280(Valine, leucine and isoleucine degradation);00310(Lysine degradation);00330(Arginine and proline metabolism);00340(Histidine metabolism);00380(Tryptophan metabolism);00410(beta-Alanine metabolism);00903(Limonene and pinene degra…	aldehyde dehydrogenase family 3 member H2 [Glycine max]	47.0147	55.2016	61.7012	2.54052	4.85023	3.66911	14.8209	3.88957	1.59272e-37	up	yes
658	100797395	XM_003518961.4	GO:0005634(nucleus);GO:0006633(fatty acid biosynthetic process);GO:0009409(response to cold);GO:0009416(response to light stimulus);GO:0016021(integral component of membrane);GO:0102336(3-oxo-arachidoyl-CoA synthase activity);GO:0102337(3-oxo-cerotoyl-CoA synthase activity);GO:0102338(3-oxo-lignoceronyl-CoA synthase activity);GO:0102756(very-long-chain 3-ketoacyl-CoA synthase activity)	00062(Fatty acid elongation)	3-ketoacyl-CoA synthase 11 [Glycine max]	0.346762	0.623944	0.661558	0	0.11062	0	14.7556	3.88319	3.00528e-05	up	yes
659	100792581	XM_003531178.4	GO:0005575(cellular_component);GO:0009813(flavonoid biosynthetic process);GO:0016210(naringenin-chalcone synthase activity)	00941(Flavonoid biosynthesis);04712(Circadian rhythm - plant)	chalcone synthase CHS4 [Glycine max]	9.39003	37.4698	32.6156	3.19825	0.2968	1.91337	14.6948	3.87723	5.36086e-09	up	yes
660	100793122	XM_006599306.3;XM_026126204.1	GO:0005515(protein binding);GO:0005515(protein binding)	NA	TMV resistance protein N isoform X1 [Glycine max];TMV resistance protein N isoform X2 [Glycine max]	2.8358	3.43508	2.13865	0.0857223	0.250094	0.249727	14.3619	3.84418	3.17475e-18	up	yes
661	100814504	NM_001354136.1	GO:0001666(response to hypoxia);GO:0003677(DNA binding);GO:0003700(DNA binding transcription factor activity);GO:0005515(protein binding);GO:0005634(nucleus);GO:0006351(transcription, DNA-templated);GO:0006355(regulation of transcription, DNA-templated);GO:0007275(multicellular organism development);GO:0009507(chloroplast);GO:0019760(glucosinolate metabolic process);GO:0043565(sequence-specific D…	NA	NAC transcription factor [Glycine max]	15.5019	28.5386	26.7274	1.55087	1.71383	1.67171	14.3359	3.84156	2.45881e-36	up	yes
662	106796332	XM_014768312.2	GO:0004601(peroxidase activity);GO:0005576(extracellular region);GO:0005774(vacuolar membrane);GO:0006979(response to oxidative stress);GO:0020037(heme binding);GO:0042744(hydrogen peroxide catabolic process);GO:0046872(metal ion binding);GO:0055114(oxidation-reduction process)	00940(Phenylpropanoid biosynthesis)	peroxidase A2 [Glycine max]	70.5919	92.9341	88.9406	4.11706	3.46078	10.0535	14.3192	3.83988	1.35345e-20	up	yes
663	100787211	XR_001383412.1	GO:0003674(molecular_function);GO:0005634(nucleus);GO:0008150(biological_process)	NA	hypothetical protein GLYMA_11G029700 [Glycine max]	19.3357	36.1027	40.7039	2.26857	2.43478	2.01176	14.3173	3.83969	1.70273e-32	up	yes
664	100804547	XM_003525364.4	GO:0005515(protein binding)	NA	protein P21-like [Glycine max]	1.4163	5.69823	3.05961	0	0.313123	0.398722	14.2926	3.8372	9.72221e-06	up	yes
665	100781856	XM_026126728.1	GO:0003677(DNA binding);GO:0004386(helicase activity);GO:0005524(ATP binding);GO:0005634(nucleus);GO:0005654(nucleoplasm);GO:0005730(nucleolus);GO:0031047(gene silencing by RNA)	03440(Homologous recombination)	SNF2 domain-containing protein CLASSY 1 [Glycine max]	0.523656	0.560277	0.392585	0.019363	0	0.084013	14.283	3.83623	5.77634e-06	up	yes
666	102660944	XM_006597698.3	GO:0003674(molecular_function);GO:0005634(nucleus);GO:0008150(biological_process)	NA	uncharacterized protein LOC102660944 [Glycine max]	5.79936	10.3117	8.63664	0.958115	0.428173	0.34917	14.26	3.8339	9.03795e-17	up	yes
667	100809433	XM_003533759.4	GO:0005575(cellular_component);GO:0009813(flavonoid biosynthetic process);GO:0016210(naringenin-chalcone synthase activity)	00941(Flavonoid biosynthesis);04712(Circadian rhythm - plant)	chalcone synthase 6 [Glycine max]	1.83619	7.54698	5.8991	0.443166	0.421263	0.207858	14.252	3.8331	2.63472e-12	up	yes
668	100807040	XM_003556725.3	GO:0004553(hydrolase activity, hydrolyzing O-glycosyl compounds);GO:0005886(plasma membrane);GO:0008810(cellulase activity);GO:0016021(integral component of membrane);GO:0030245(cellulose catabolic process);GO:0071555(cell wall organization)	00500(Starch and sucrose metabolism)	endoglucanase 12 [Glycine max]	3.98965	4.41457	4.82467	0.229554	0.434184	0.265159	14.2415	3.83203	1.89126e-25	up	yes
669	100788782	NM_001252949.2	NA	NA	uncharacterized protein LOC100788782 [Glycine max]	5.20883	7.70306	3.87361	0.032317	0.257567	0.890248	14.2234	3.8302	2.40022e-06	up	yes
670	100781632	XM_006585496.3;XM_006585497.3;XM_006585495.3	GO:0009658(chloroplast organization);GO:0009707(chloroplast outer membrane);GO:0009707(chloroplast outer membrane)	NA	protein CHUP1, chloroplastic [Glycine max]	0.996617	1.50854	1.18737	0.075939	0.123303	0.0608198	14.1986	3.82768	2.18049e-14	up	yes
671	102668476	XR_416743.2	NA	NA	hypothetical protein D0Y65_029956 [Glycine soja]	3.01672	2.81736	2.05178	0.307994	0.112332	0.136422	14.1642	3.82417	2.82023e-11	up	yes
672	100797183	XM_003517922.2	GO:0004650(polygalacturonase activity);GO:0005576(extracellular region);GO:0005975(carbohydrate metabolic process);GO:0016829(lyase activity);GO:0071555(cell wall organization)	00040(Pentose and glucuronate interconversions)	polygalacturonase [Glycine max]	6.21633	5.68785	6.24673	0	0.930654	0.362557	14.0355	3.81101	5.90314e-06	up	yes
673	100780912	XM_014762092.2	GO:0005634(nucleus);GO:0005783(endoplasmic reticulum);GO:0005789(endoplasmic reticulum membrane);GO:0006636(unsaturated fatty acid biosynthetic process);GO:0016021(integral component of membrane);GO:0016720(delta12-fatty acid dehydrogenase activity);GO:0031090(organelle membrane);GO:0045485(omega-6 fatty acid desaturase activity);GO:0055114(oxidation-reduction process);GO:0102985(Delta12-fatty-ac…	01040(Biosynthesis of unsaturated fatty acids)	omega-6 fatty acid desaturase, endoplasmic reticulum isozyme 2 [Glycine max]	3.95418	2.42919	2.0332	0	0	0.60012	14.0248	3.80991	0.00328759	up	yes
674	100127373	NM_001254057.3	GO:0002237(response to molecule of bacterial origin);GO:0003700(DNA binding transcription factor activity);GO:0005515(protein binding);GO:0005634(nucleus);GO:0006351(transcription, DNA-templated);GO:0006355(regulation of transcription, DNA-templated);GO:0009611(response to wounding);GO:0009751(response to salicylic acid);GO:0010200(response to chitin);GO:0031347(regulation of defense response);GO…	04626(Plant-pathogen interaction)	WRKY transcription factor 17 [Glycine max]	2.05287	2.65848	1.68051	0.024226	0.209977	0.223446	13.9667	3.80392	4.46261e-09	up	yes
675	547583	NM_001317719.1	GO:0004364(glutathione transferase activity);GO:0005737(cytoplasm);GO:0006749(glutathione metabolic process);GO:0009407(toxin catabolic process)	00480(Glutathione metabolism)	probable glutathione S-transferase [Glycine max]	16.3385	40.4507	19.3315	2.4683	1.98263	1.01249	13.9328	3.80041	3.02313e-19	up	yes
676	100786883	XM_003540770.4;XM_006592294.3	GO:0003677(DNA binding);GO:0003700(DNA binding transcription factor activity);GO:0005515(protein binding);GO:0005634(nucleus);GO:0005737(cytoplasm);GO:0006351(transcription, DNA-templated);GO:0006355(regulation of transcription, DNA-templated);GO:0009610(response to symbiotic fungus);GO:0009737(response to abscisic acid);GO:0010197(polar nucleus fusion);GO:0010201(response to continuous far red l…	NA	BEL1-like homeodomain protein 1 [Glycine max]	0.565256	1.24117	0.693489	0.0287462	0.117639	0.0331915	13.9212	3.79921	3.02368e-09	up	yes
677	102666282	XM_006584037.3	GO:0005737(cytoplasm);GO:0030001(metal ion transport);GO:0046914(transition metal ion binding);GO:0046916(cellular transition metal ion homeostasis)	NA	Heavy metal-associated isoprenylated plant protein 8 isoform A, partial [Glycine soja]	8.59239	15.4113	13.1795	1.00615	0.65647	1.00961	13.9147	3.79854	1.81161e-20	up	yes
678	100789295	XM_003519028.4;XM_014764359.2;XM_006574499.3	GO:0005515(protein binding);GO:0005773(vacuole);GO:0005774(vacuolar membrane);GO:0005886(plasma membrane);GO:0008150(biological_process);GO:0009506(plasmodesma);GO:0009507(chloroplast);GO:0043424(protein histidine kinase binding);GO:0043424(protein histidine kinase binding)	NA	hypersensitive-induced response protein 1 [Glycine max]	21.6825	33.9925	11.9008	2.20845	1.36854	1.28885	13.8878	3.79574	1.95614e-24	up	yes
679	100778593	XM_003517222.4	GO:0000166(nucleotide binding);GO:0005515(protein binding);GO:0005634(nucleus);GO:0005737(cytoplasm);GO:0005834(heterotrimeric G-protein complex);GO:0008150(biological_process);GO:0009846(pollen germination)	00565(Ether lipid metabolism)	protein JINGUBANG [Glycine max]	1.84246	4.82212	5.25901	0.185092	0.158311	0.51772	13.8465	3.79145	3.73008e-11	up	yes
680	100500484	NM_001248081.1	GO:0009699(phenylpropanoid biosynthetic process);GO:0042349(guiding stereospecific synthesis activity)	00970(Aminoacyl-tRNA biosynthesis)	Dirigent protein 3 [Glycine soja]	174.312	186.574	184.555	18.3852	11.4111	9.82755	13.7655	3.78298	2.49486e-38	up	yes
681	100789739	XM_003542887.4	GO:0009416(response to light stimulus);GO:0045487(gibberellin catabolic process);GO:0052634(C-19 gibberellin 2-beta-dioxygenase activity)	00904(Diterpenoid biosynthesis)	gibberellin 2-beta-dioxygenase [Glycine max]	26.459	20.2056	15.5102	1.69649	1.37927	1.46195	13.7018	3.77629	7.1502e-41	up	yes
682	100793260	NM_001254248.2	GO:0003700(DNA binding transcription factor activity);GO:0005515(protein binding);GO:0005634(nucleus);GO:0006351(transcription, DNA-templated);GO:0006355(regulation of transcription, DNA-templated);GO:0009414(response to water deprivation);GO:0009737(response to abscisic acid);GO:0009738(abscisic acid-activated signaling pathway);GO:0043565(sequence-specific DNA binding);GO:0045893(positive regul…	NA	uncharacterized protein LOC100793260 [Glycine max]	3.3693	2.7217	1.89216	0.252123	0.293756	0.04142	13.593	3.76479	5.44559e-10	up	yes
683	100803886	XM_003546032.4	GO:0003714(transcription corepressor activity);GO:0005634(nucleus);GO:0009611(response to wounding);GO:0031347(regulation of defense response);GO:1903507(negative regulation of nucleic acid-templated transcription);GO:2000022(regulation of jasmonic acid mediated signaling pathway)	04075(Plant hormone signal transduction)	protein TIFY 5A [Glycine max]	1.36163	3.07836	4.00839	0	0	0.622528	13.5711	3.76246	0.00159585	up	yes
684	100527564	NM_001251003.2	NA	NA	uncharacterized protein LOC100527564 [Glycine max]	21.275	31.1227	22.8511	3.20686	1.57381	0.797468	13.4899	3.75381	2.95798e-19	up	yes
685	100815089	XM_003544963.4	GO:0003674(molecular_function);GO:0005634(nucleus);GO:0005886(plasma membrane);GO:0008150(biological_process)	NA	hypothetical protein D0Y65_039505 [Glycine soja]	27.2133	54.2635	40.3531	3.17945	2.59311	3.30254	13.4246	3.74681	3.40587e-33	up	yes
686	100500462	NM_001251547.1;XM_006593317.2	GO:0003677(DNA binding);GO:0003700(DNA binding transcription factor activity);GO:0005622(intracellular);GO:0005634(nucleus);GO:0006351(transcription, DNA-templated);GO:0006355(regulation of transcription, DNA-templated);GO:0009873(ethylene-activated signaling pathway);GO:0010200(response to chitin);GO:0010200(response to chitin)	NA	uncharacterized protein LOC100500462 [Glycine max]	2.64181	9.71502	8.94868	0.859785	0.43467	0.303989	13.3289	3.73649	2.31934e-10	up	yes
687	100812965	XM_003530224.3	GO:0005794(Golgi apparatus);GO:0016740(transferase activity);GO:0016757(transferase activity, transferring glycosyl groups)	00601(Glycosphingolipid biosynthesis - lacto and neolacto series);00603(Glycosphingolipid biosynthesis - globo and isoglobo series)	uncharacterized protein At4g19900 [Glycine max]	1.03452	1.29187	0.918322	0.030914	0.036	0.176817	13.3126	3.73473	1.11409e-07	up	yes
688	100127378	NM_001250081.2	GO:0000122(negative regulation of transcription by RNA polymerase II);GO:0000978(RNA polymerase II proximal promoter sequence-specific DNA binding);GO:0003700(DNA binding transcription factor activity);GO:0005634(nucleus);GO:0006351(transcription, DNA-templated);GO:0006355(regulation of transcription, DNA-templated);GO:0010055(atrichoblast differentiation);GO:0032107(regulation of response to nut…	04016(MAPK signaling pathway - plant);04626(Plant-pathogen interaction)	WRKY transcription factor 25 [Glycine max]	0.314298	2.26938	1.73057	0.057331	0.267058	0	13.2996	3.73331	8.8823e-05	up	yes
689	100788382	XM_003549075.3	GO:0000122(negative regulation of transcription by RNA polymerase II);GO:0000978(RNA polymerase II proximal promoter sequence-specific DNA binding);GO:0003700(DNA binding transcription factor activity);GO:0005634(nucleus);GO:0006351(transcription, DNA-templated);GO:0006355(regulation of transcription, DNA-templated);GO:0010055(atrichoblast differentiation);GO:0032107(regulation of response to nut…	04016(MAPK signaling pathway - plant);04626(Plant-pathogen interaction)	hypothetical protein PHAVU_001G088200g [Phaseolus vulgaris]	13.6038	14.9847	13.2322	1.57897	0.668016	0.920379	13.2036	3.72286	2.44386e-25	up	yes
690	100781700	NM_001254007.3	NA	NA	uncharacterized protein LOC100781700 [Glycine max]	44.2502	89.0836	67.5686	5.0977	2.81701	7.3448	13.1657	3.71871	7.11772e-22	up	yes
691	100798526	XM_003524931.4	GO:0005887(integral component of plasma membrane);GO:0009992(cellular water homeostasis);GO:0015250(water channel activity);GO:0015254(glycerol channel activity);GO:0034220(ion transmembrane transport)	NA	nodulin-26-like [Glycine max]	3.26757	4.66567	5.12037	0.380016	0.212421	0.40041	13.1477	3.71673	1.43006e-16	up	yes
692	100792936	XM_006583349.3	GO:0005886(plasma membrane);GO:0016301(kinase activity);GO:0016310(phosphorylation)	NA	LEAF RUST 10 DISEASE-RESISTANCE LOCUS RECEPTOR-LIKE PROTEIN KINASE-like 2.3 [Glycine max]	0.402497	0.773991	0.439294	0	0.074196	0.048797	13.1372	3.71558	9.23324e-07	up	yes
693	100814635	XM_026124120.1;XM_026124119.1;XM_026124118.1	GO:0004672(protein kinase activity);GO:0004675(transmembrane receptor protein serine/threonine kinase activity);GO:0005524(ATP binding);GO:0005634(nucleus);GO:0005737(cytoplasm);GO:0005886(plasma membrane);GO:0006468(protein phosphorylation);GO:0007166(cell surface receptor signaling pathway);GO:0016301(kinase activity);GO:0051020(GTPase binding);GO:0051020(GTPase binding)	NA	receptor-like cytosolic serine/threonine-protein kinase RBK2 isoform X3 [Glycine max];receptor-like cytosolic serine/threonine-protein kinase RBK2 isoform X2 [Glycine max];receptor-like cytosolic serine/threonine-protein kinase RBK2 isoform X1 [Glycine max]	0.609583	0.49188	0.273524	0.0485741	0.0564564	0	13.0913	3.71054	7.1817e-07	up	yes
694	100805495	XM_006597152.3	GO:0005576(extracellular region);GO:0005886(plasma membrane);GO:0009506(plasmodesma);GO:0016021(integral component of membrane)	NA	hypothetical protein D0Y65_039795, partial [Glycine soja]	1.06307	2.63581	1.86865	0.105974	0.235312	0.084325	13.0813	3.70943	8.53778e-11	up	yes
695	100799857	XM_006574518.2	GO:0003676(nucleic acid binding);GO:0003700(DNA binding transcription factor activity);GO:0005515(protein binding);GO:0005634(nucleus);GO:0006351(transcription, DNA-templated);GO:0006355(regulation of transcription, DNA-templated);GO:0008270(zinc ion binding);GO:0009736(cytokinin-activated signaling pathway);GO:0009740(gibberellic acid mediated signaling pathway);GO:0009873(ethylene-activated sig…	03410(Base excision repair)	Zinc finger protein GIS3 [Glycine soja]	9.36126	15.4022	15.4925	1.23208	1.31856	0.528618	13.0732	3.70854	2.6378e-22	up	yes
696	100777519	100777519	GO:0005737(cytoplasm);GO:0006952(defense response);GO:0007165(signal transduction);GO:0016021(integral component of membrane);GO:0043531(ADP binding)	NA	hypothetical protein GLYMA_U035400 [Glycine max]	0.230902	0.406819	0.488113	0.037538	0.048983	0	13.0123	3.7018	5.48132e-07	up	yes
697	100305390	NM_001251548.1	GO:0004675(transmembrane receptor protein serine/threonine kinase activity);GO:0005524(ATP binding);GO:0005886(plasma membrane);GO:0006952(defense response);GO:0016301(kinase activity)	NA	NAK-type protein kinase [Glycine max]	2.23205	2.8166	2.54493	0.142179	0.234096	0.208996	12.9745	3.6976	1.92878e-12	up	yes
698	548065	NM_001251341.2	GO:0004044(amidophosphoribosyltransferase activity);GO:0005618(cell wall);GO:0005829(cytosol);GO:0006189('de novo' IMP biosynthetic process);GO:0006541(glutamine metabolic process);GO:0009113(purine nucleobase biosynthetic process);GO:0009116(nucleoside metabolic process);GO:0009507(chloroplast);GO:0009532(plastid stroma);GO:0009536(plastid);GO:0009570(chloroplast stroma);GO:0046872(metal ion bin…	00230(Purine metabolism);00250(Alanine, aspartate and glutamate metabolism)	amidophosphoribosyltransferase, chloroplastic [Glycine max]	4.63175	3.24587	3.64774	0.635127	0.085459	0.168612	12.9615	3.69616	3.09948e-10	up	yes
699	100813858	XM_003545578.4	GO:0005509(calcium ion binding)	NA	uncharacterized protein LOC100813858 [Glycine max]	6.3951	14.9973	23.5407	2.46306	0.220721	0.785525	12.9516	3.69506	4.97967e-08	up	yes
700	100812027	NM_001317715.1	GO:0009737(response to abscisic acid)	04626(Plant-pathogen interaction)	probable WRKY transcription factor 53 [Glycine max]	3.02638	3.24044	3.81606	0.207295	0.479585	0.092452	12.9379	3.69353	1.1318e-10	up	yes
701	100527117	NM_001248228.2	GO:0005509(calcium ion binding)	04626(Plant-pathogen interaction)	putative calcium-binding protein [Glycine max]	12.8592	22.2584	19.7369	1.86134	1.05554	1.32445	12.9333	3.69302	2.9226e-23	up	yes
702	100802738	XM_003521040.4	GO:0005575(cellular_component);GO:0008150(biological_process)	NA	uncharacterized protein LOC100802738 [Glycine max]	3.10726	3.58272	2.71949	0.383127	0.205244	0.14033	12.9127	3.69071	3.49465e-11	up	yes
703	100783647	XM_006588887.3	GO:0004674(protein serine/threonine kinase activity);GO:0005886(plasma membrane);GO:0006468(protein phosphorylation);GO:0006952(defense response);GO:0009506(plasmodesma)	NA	cysteine-rich receptor-like protein kinase 25 isoform X1 [Glycine max]	2.00334	2.04289	1.44877	0.0870433	0.0506829	0.287969	12.9083	3.69023	7.34549e-09	up	yes
704	100777265	XM_003524109.3	GO:0005576(extracellular region);GO:0009826(unidimensional cell growth);GO:0009828(plant-type cell wall loosening);GO:0019953(sexual reproduction)	NA	expansin-like B1 [Glycine max]	37.6852	23.6628	6.93676	4.96786	0.24071	0.103983	12.8535	3.68409	0.000178597	up	yes
705	100815291	NM_001317626.1	GO:0004568(chitinase activity);GO:0005576(extracellular region);GO:0006032(chitin catabolic process);GO:0008061(chitin binding)	00520(Amino sugar and nucleotide sugar metabolism)	Acidic endochitinase [Glycine soja]	20.7197	43.3698	15.9302	1.52127	4.24039	0.482099	12.8159	3.67987	1.24434e-10	up	yes
706	606705	NM_001251586.2	GO:0009717(isoflavonoid biosynthetic process);GO:0016020(membrane);GO:0033770(2-hydroxyisoflavanone synthase activity);GO:0043231(intracellular membrane-bounded organelle)	00943(Isoflavonoid biosynthesis)	2-hydroxyisoflavanone synthase precursor [Glycine max]	399.589	934.148	637.399	67.3136	37.6166	49.0199	12.8037	3.67849	1.28891e-23	up	yes
707	100814721	XM_003526481.4	GO:0005576(extracellular region);GO:0016829(lyase activity)	NA	probable rhamnogalacturonate lyase B [Glycine max]	0.164813	8.51995	3.45583	0.883461	0	0.072434	12.7008	3.66684	0.00456026	up	yes
708	100792704	NM_001253979.2	GO:0005515(protein binding);GO:0005634(nucleus);GO:0005737(cytoplasm);GO:0009055(electron transfer activity);GO:0009751(response to salicylic acid);GO:0009863(salicylic acid mediated signaling pathway);GO:0009867(jasmonic acid mediated signaling pathway);GO:0015035(protein disulfide oxidoreductase activity);GO:0045454(cell redox homeostasis)	NA	glutaredoxin-like family protein [Glycine max]	5.5669	10.8455	15.6907	1.15437	0.502697	0.909621	12.5076	3.64473	3.52461e-14	up	yes
709	100791756	XM_003534396.4	GO:0005509(calcium ion binding)	04016(MAPK signaling pathway - plant);04070(Phosphatidylinositol signaling system);04626(Plant-pathogen interaction)	probable calcium-binding protein CML45 [Glycine max]	22.9377	33.1868	18.4192	1.71806	2.27772	1.9803	12.4737	3.64082	9.46005e-33	up	yes
710	100793483	NM_001254048.2;XM_026128997.1	GO:0005737(cytoplasm);GO:0005829(cytosol);GO:0005886(plasma membrane);GO:0016311(dephosphorylation);GO:0016787(hydrolase activity);GO:0046872(metal ion binding);GO:0050308(sugar-phosphatase activity);GO:0050308(sugar-phosphatase activity)	00740(Riboflavin metabolism);00740(Riboflavin metabolism)	uncharacterized protein LOC100793483 [Glycine max];uncharacterized protein LOC100793483 isoform X1 [Glycine max]	22.5147	38.1634	28.7775	2.16521	1.99178	3.03725	12.4343	3.63626	8.74685e-32	up	yes
711	100795876	XM_014776065.1	GO:0005515(protein binding);GO:0005794(Golgi apparatus);GO:0005802(trans-Golgi network);GO:0005905(clathrin-coated pit);GO:0006886(intracellular protein transport);GO:0015031(protein transport);GO:0016192(vesicle-mediated transport);GO:0030124(AP-4 adaptor complex);GO:0030125(clathrin vesicle coat)	NA	AP-4 complex subunit sigma-like, partial [Glycine max]	2.06383	2.53205	2.68552	0.129683	0.406915	0.049529	12.4229	3.63493	1.16843e-08	up	yes
712	100306170	NM_001251739.2	GO:0005737(cytoplasm);GO:0030001(metal ion transport);GO:0046914(transition metal ion binding);GO:0046916(cellular transition metal ion homeostasis)	NA	heavy-metal-associated domain-containing protein [Glycine max]	28.9592	39.8409	23.6293	1.28277	3.05511	3.14433	12.3532	3.62681	2.62348e-23	up	yes
713	100306447	NM_001248254.2	GO:0003723(RNA binding);GO:0004521(endoribonuclease activity);GO:0005576(extracellular region);GO:0033897(ribonuclease T2 activity)	NA	putative ribonuclease T2 precursor [Glycine max]	54.9875	46.839	45.3662	2.61341	2.06295	7.27051	12.3206	3.623	2.76368e-17	up	yes
714	100305482	NM_001249099.2	GO:0003955(NAD(P)H dehydrogenase (quinone) activity);GO:0005829(cytosol);GO:0005886(plasma membrane);GO:0008752(FMN reductase activity);GO:0009507(chloroplast);GO:0009570(chloroplast stroma);GO:0009651(response to salt stress);GO:0009735(response to cytokinin);GO:0010181(FMN binding);GO:0042742(defense response to bacterium);GO:0052873(FMN reductase (NADPH) activity);GO:0055114(oxidation-reductio…	04626(Plant-pathogen interaction)	NADPH:quinone oxidoreductase [Glycine max]	13.9654	24.6959	17.7947	1.19895	1.49624	1.89088	12.3104	3.6218	1.10807e-26	up	yes
715	100305767	XM_003531409.4	GO:0003674(molecular_function);GO:0005783(endoplasmic reticulum);GO:0009061(anaerobic respiration);GO:0016021(integral component of membrane)	NA	uncharacterized protein LOC100305767 [Glycine max]	49.492	74.8369	58.041	3.80016	5.24271	5.79611	12.2899	3.6194	1.93898e-36	up	yes
716	100780686	XM_006596149.3	GO:0043161(proteasome-mediated ubiquitin-dependent protein catabolic process);GO:0061630(ubiquitin protein ligase activity)	NA	E3 ubiquitin ligase BIG BROTHER-related [Glycine max]	10.6343	18.2179	19.1822	1.15394	1.31893	1.43675	12.2862	3.61897	9.42901e-28	up	yes
717	100776582	XM_003543530.3	GO:0000272(polysaccharide catabolic process);GO:0004568(chitinase activity);GO:0005576(extracellular region);GO:0005618(cell wall);GO:0006032(chitin catabolic process);GO:0006952(defense response);GO:0008061(chitin binding);GO:0009611(response to wounding);GO:0009617(response to bacterium);GO:0009626(plant-type hypersensitive response);GO:0010262(somatic embryogenesis);GO:0016998(cell wall macrom…	00520(Amino sugar and nucleotide sugar metabolism)	endochitinase PR4 [Glycine max]	78.5121	76.3222	58.6288	9.93107	4.80123	2.6873	12.2542	3.6152	3.60279e-21	up	yes
718	100778798	NM_001252948.3	GO:0003674(molecular_function);GO:0005886(plasma membrane);GO:0009814(defense response, incompatible interaction);GO:0009863(salicylic acid mediated signaling pathway)	NA	uncharacterized protein LOC100778798 [Glycine max]	28.9257	43.9448	51.1951	3.4015	4.69445	2.08691	12.1838	3.60689	1.75572e-28	up	yes
719	106797459	XR_001386555.2	NA	NA	hypothetical protein D0Y65_051865 [Glycine soja]	0.503239	0.720471	1.1078	0	0.126507	0.064979	12.1759	3.60596	5.20461e-06	up	yes
720	106796057	XR_001384942.1	NA	NA	hypothetical protein glysoja_010047 [Glycine soja]	1.73235	2.38523	2.07474	0.204427	0	0.305364	12.1468	3.6025	1.53953e-06	up	yes
721	100816891	XM_003532600.4	GO:0003700(DNA binding transcription factor activity);GO:0005634(nucleus);GO:0006351(transcription, DNA-templated);GO:0006355(regulation of transcription, DNA-templated);GO:0043565(sequence-specific DNA binding)	NA	WRKY transcription factor 28 [Glycine max]	4.52697	5.10176	5.47218	0.320131	0.645851	0.281401	12.1061	3.59766	4.61816e-20	up	yes
722	100306333	NM_001250246.2	GO:0003674(molecular_function);GO:0005576(extracellular region);GO:0009739(response to gibberellin);GO:0009740(gibberellic acid mediated signaling pathway)	NA	Snakin-2 [Glycine soja]	247.443	183.269	123.777	24.2615	7.43732	14.2519	12.067	3.593	3.89371e-19	up	yes
723	100817686	XM_003554181.3	GO:0009699(phenylpropanoid biosynthetic process);GO:0042349(guiding stereospecific synthesis activity)	00970(Aminoacyl-tRNA biosynthesis)	pterocarpan synthase-like protein precursor [Glycine max]	72.2338	92.5543	78.0968	6.73435	3.86723	9.61184	12.016	3.58689	1.94566e-26	up	yes
724	100804761	NM_001255567.2	GO:0004066(asparagine synthase (glutamine-hydrolyzing) activity);GO:0005829(cytosol);GO:0006529(asparagine biosynthetic process);GO:0006541(glutamine metabolic process);GO:0042803(protein homodimerization activity)	NA	hypothetical protein GLYMA_15G071300 [Glycine max]	110.437	215.391	124.884	16.7309	7.1713	13.614	12.0138	3.58662	2.20821e-21	up	yes
725	100808550	XM_014769485.2	GO:0003674(molecular_function);GO:0008150(biological_process)	NA	probable F-box protein At4g22030 [Glycine max]	3.1091	7.23916	4.24869	0.36067	0.439463	0.415825	12.0045	3.5855	6.48958e-16	up	yes
726	100789075	XM_003531172.4	GO:0005575(cellular_component);GO:0009813(flavonoid biosynthetic process);GO:0016210(naringenin-chalcone synthase activity)	00941(Flavonoid biosynthesis);04712(Circadian rhythm - plant)	chalcone synthase 3 [Glycine max]	4.43645	23.7491	23.1395	0.849301	1.93775	1.49888	11.9752	3.58198	8.59377e-12	up	yes
727	100787601	XM_003524994.4	NA	NA	uncharacterized protein LOC100787601 [Glycine max]	53.6881	75.3187	50.7358	5.73222	3.47582	5.88656	11.9077	3.57383	3.25311e-32	up	yes
728	100777507	XM_003516230.3;XM_026128112.1	GO:0004612(phosphoenolpyruvate carboxykinase (ATP) activity);GO:0005829(cytosol);GO:0006094(gluconeogenesis);GO:0006094(gluconeogenesis)	00010(Glycolysis / Gluconeogenesis);00020(Citrate cycle (TCA cycle));00620(Pyruvate metabolism);00710(Carbon fixation in photosynthetic organisms);00710(Carbon fixation in photosynthetic organisms)	phosphoenolpyruvate carboxykinase (ATP) isoform X2 [Glycine max];phosphoenolpyruvate carboxykinase (ATP) isoform X1 [Glycine max]	42.2975	72.9053	61.1163	5.40886	4.58801	4.83853	11.885	3.57107	8.78358e-34	up	yes
729	100775603	XM_003521241.4	GO:0000981(RNA polymerase II transcription factor activity, sequence-specific DNA binding);GO:0001135(transcription factor activity, RNA polymerase II transcription factor recruiting);GO:0003677(DNA binding);GO:0003700(DNA binding transcription factor activity);GO:0005634(nucleus);GO:0006351(transcription, DNA-templated);GO:0006355(regulation of transcription, DNA-templated);GO:0006357(regulation…	NA	transcription factor MYB14 [Glycine max]	2.20966	4.29117	3.97079	0.124179	0	0.761419	11.8244	3.56369	0.000282462	up	yes
730	100797331	XM_014768104.2	GO:0004674(protein serine/threonine kinase activity);GO:0005886(plasma membrane);GO:0006468(protein phosphorylation);GO:0006952(defense response);GO:0009506(plasmodesma);GO:0031625(ubiquitin protein ligase binding)	NA	receptor-like serine/threonine-protein kinase SD1-8 [Glycine max]	2.49787	4.81345	3.45565	0.206311	0.316472	0.388872	11.8103	3.56198	9.00965e-20	up	yes
731	100776038	XM_003525880.4	GO:0003700(DNA binding transcription factor activity);GO:0005634(nucleus);GO:0010200(response to chitin);GO:0043565(sequence-specific DNA binding);GO:0044212(transcription regulatory region DNA binding)	NA	zinc finger protein ZAT10 [Glycine max]	19.6329	39.4156	31.438	2.17485	2.46724	3.03076	11.7931	3.55987	3.95631e-29	up	yes
732	100805563	XM_003552514.4	GO:0009813(flavonoid biosynthetic process);GO:0043231(intracellular membrane-bounded organelle);GO:0052696(flavonoid glucuronidation);GO:0080043(quercetin 3-O-glucosyltransferase activity);GO:0080044(quercetin 7-O-glucosyltransferase activity)	00565(Ether lipid metabolism);00600(Sphingolipid metabolism)	UDP-glycosyltransferase 83A1 [Glycine max]	1.11472	2.42253	1.14257	0.025251	0.029406	0.345027	11.7088	3.54952	4.43025e-05	up	yes
733	100787396	XM_003554538.4	GO:0005576(extracellular region);GO:0005618(cell wall);GO:0009826(unidimensional cell growth);GO:0009828(plant-type cell wall loosening);GO:0009831(plant-type cell wall modification involved in multidimensional cell growth);GO:0010311(lateral root formation);GO:0016020(membrane)	NA	putative expansin-A17 [Glycine max]	15.6773	19.441	27.9019	1.67842	1.78138	1.93246	11.6871	3.54685	7.27159e-29	up	yes
734	100778568	XM_003546238.4	GO:0005576(extracellular region);GO:0009055(electron transfer activity);GO:0009507(chloroplast);GO:0016614(oxidoreductase activity, acting on CH-OH group of donors);GO:0050660(flavin adenine dinucleotide binding);GO:0055114(oxidation-reduction process)	00052(Galactose metabolism);00500(Starch and sucrose metabolism)	berberine bridge enzyme-like 8 [Glycine max]	273.856	407.765	353.448	47.8225	16.6576	24.1241	11.6819	3.54621	1.50549e-20	up	yes
735	106794615	XR_001382772.2	NA	NA		11.3261	12.027	8.64908	0.967981	1.14569	0.640556	11.6193	3.53845	4.22733e-17	up	yes
736	106796199	XM_026125815.1	GO:0004364(glutathione transferase activity);GO:0005737(cytoplasm);GO:0006749(glutathione metabolic process);GO:0009407(toxin catabolic process)	00480(Glutathione metabolism)	Glutathione S-transferase 3 [Glycine soja]	5.27945	11.9823	15.322	0.257903	1.95554	0.597025	11.5937	3.53527	3.62809e-09	up	yes
737	100790930	XM_003523815.4	GO:0003674(molecular_function);GO:0005739(mitochondrion);GO:0008150(biological_process);GO:0009922(fatty acid elongase activity);GO:0016021(integral component of membrane);GO:0042761(very long-chain fatty acid biosynthetic process)	00062(Fatty acid elongation);01040(Biosynthesis of unsaturated fatty acids)	elongation of fatty acids protein 3-like [Glycine max]	3.64756	7.34094	7.58593	0.52437	0.564258	0.51366	11.5924	3.53511	4.68989e-17	up	yes
738	100782185	XM_006600257.3;XM_014770128.2	GO:0008150(biological_process);GO:0016021(integral component of membrane);GO:0016021(integral component of membrane)	NA	uncharacterized protein LOC100782185 isoform X2 [Glycine max];uncharacterized protein LOC100782185 isoform X1 [Glycine max]	20.0743	22.7275	17.4749	1.39024	1.35244	2.46821	11.5674	3.532	6.187e-31	up	yes
739	100785988	XM_003523974.4	GO:0003674(molecular_function);GO:0005739(mitochondrion);GO:0008150(biological_process)	NA	uncharacterized protein LOC100785988 [Glycine max]	10.3286	19.3893	17.8522	2.27014	0.985283	0.886907	11.4839	3.52154	8.90738e-18	up	yes
740	100797757	XM_026126620.1;XM_014770295.1	GO:0005516(calmodulin binding);GO:0005634(nucleus);GO:0005774(vacuolar membrane);GO:0008150(biological_process);GO:0008150(biological_process)	NA	uncharacterized protein LOC100797757 [Glycine max]	0.940984	0.681273	0.321786	0.122046	0.047376	0	11.4746	3.52037	1.14305e-05	up	yes
741	102667331	XM_006586260.1	GO:0003674(molecular_function);GO:0009507(chloroplast);GO:0009733(response to auxin)	04075(Plant hormone signal transduction)	auxin-responsive protein SAUR71 [Glycine max]	10.0853	14.7607	14.4906	0.958859	1.07258	1.40371	11.4512	3.51743	4.65715e-16	up	yes
742	100794490	XM_006581792.2;XM_003528052.3	GO:0005737(cytoplasm);GO:0010345(suberin biosynthetic process);GO:0016740(transferase activity);GO:0016747(transferase activity, transferring acyl groups other than amino-acyl groups);GO:0050734(hydroxycinnamoyltransferase activity);GO:0052325(cell wall pectin biosynthetic process);GO:0102406(omega-hydroxypalmitate O-sinapoyl transferase activity);GO:0102406(omega-hydroxypalmitate O-sinapoyl tran…	00073(Cutin, suberine and wax biosynthesis);00073(Cutin, suberine and wax biosynthesis)	Omega-hydroxypalmitate O-feruloyl transferase [Glycine soja];omega-hydroxypalmitate O-feruloyl transferase isoform X1 [Glycine max]	0.644484	0.900171	0.370422	0	0.100646	0.0666653	11.4462	3.51679	5.9979e-06	up	yes
743	100799486	XM_003533824.4	GO:0004497(monooxygenase activity);GO:0055114(oxidation-reduction process)	NA	probable flavin-containing monooxygenase 1 [Glycine max]	31.5225	36.074	33.875	4.44184	2.57824	1.86926	11.415	3.51285	5.31618e-31	up	yes
744	778082	XM_006572912.2	GO:0000981(RNA polymerase II transcription factor activity, sequence-specific DNA binding);GO:0001135(transcription factor activity, RNA polymerase II transcription factor recruiting);GO:0003677(DNA binding);GO:0003700(DNA binding transcription factor activity);GO:0005634(nucleus);GO:0006355(regulation of transcription, DNA-templated);GO:0006357(regulation of transcription by RNA polymerase II);G…	NA	transcription factor MYB39 [Glycine max]	2.82096	4.42985	2.95144	0.207775	0.527187	0.159273	11.4089	3.51209	2.1054e-11	up	yes
745	100782066	XM_003538791.4	GO:0005739(mitochondrion);GO:0009922(fatty acid elongase activity);GO:0016021(integral component of membrane);GO:0019367(fatty acid elongation, saturated fatty acid);GO:0030148(sphingolipid biosynthetic process);GO:0030176(integral component of endoplasmic reticulum membrane);GO:0030497(fatty acid elongation);GO:0034625(fatty acid elongation, monounsaturated fatty acid);GO:0034626(fatty acid elon…	00062(Fatty acid elongation)	elongation of fatty acids protein 3-like [Glycine max]	2.83365	5.8327	6.74242	0.672659	0.374762	0.308089	11.3675	3.50684	3.56965e-13	up	yes
746	100814726	NM_001255489.2	GO:0005737(cytoplasm);GO:0030001(metal ion transport);GO:0046914(transition metal ion binding);GO:0046916(cellular transition metal ion homeostasis)	NA	heavy-metal-associated domain-containing protein [Glycine max]	75.5823	86.4905	55.5403	9.80165	4.76088	4.66126	11.32	3.5008	2.08224e-26	up	yes
747	100786699	XM_003542710.4;XM_006594258.3	GO:0004066(asparagine synthase (glutamine-hydrolyzing) activity);GO:0005829(cytosol);GO:0006529(asparagine biosynthetic process);GO:0006541(glutamine metabolic process);GO:0042803(protein homodimerization activity);GO:0042803(protein homodimerization activity)	NA	stem-specific protein TSJT1 [Glycine max]	37.4776	80.724	51.6482	5.15278	3.10217	6.75167	11.3183	3.50059	5.96372e-21	up	yes
748	100802029	XM_003521374.4	GO:0009813(flavonoid biosynthetic process);GO:0043231(intracellular membrane-bounded organelle);GO:0052696(flavonoid glucuronidation);GO:0080043(quercetin 3-O-glucosyltransferase activity);GO:0080044(quercetin 7-O-glucosyltransferase activity)	NA	UDP-glycosyltransferase 73C1 [Glycine max]	1.98761	2.22864	5.38468	0.131621	0.030656	0.687313	11.3007	3.49834	2.35996e-05	up	yes
749	100807117	XM_003533598.4	GO:0005509(calcium ion binding)	04626(Plant-pathogen interaction)	calcium-binding protein CAST [Glycine max]	20.4662	43.4508	38.5838	3.17423	3.39451	2.51111	11.2888	3.49682	1.0871e-27	up	yes
750	102661704	XM_014767823.2;XM_014767822.2;XM_014767821.2	NA	NA	serrate RNA effector molecule homolog A isoform X1 [Glycine max]	2.70856	2.5481	1.79112	0.042063	0.295468	0.286856	11.2875	3.49666	3.20801e-08	up	yes
751	100811667	XM_003541028.4	GO:0003674(molecular_function);GO:0016021(integral component of membrane)	NA	UPF0496 protein At4g34320 [Glycine max]	0.889095	0.694499	0.338584	0.025345	0.059031	0.086526	11.2473	3.4915	2.74425e-07	up	yes
752	100803218	XM_003517814.3	GO:0004222(metalloendopeptidase activity);GO:0005576(extracellular region);GO:0005886(plasma membrane);GO:0006508(proteolysis);GO:0008270(zinc ion binding);GO:0031012(extracellular matrix);GO:0031225(anchored component of membrane)	NA	metalloendoproteinase 5-MMP [Glycine max]	20.0477	41.9557	40.0254	2.23444	5.0195	1.88091	11.1692	3.48145	9.46567e-20	up	yes
753	100817150	XM_003553692.4;XM_014771849.2;XR_001386585.2	GO:0005351(carbohydrate:proton symporter activity);GO:0005355(glucose transmembrane transporter activity);GO:0005887(integral component of plasma membrane);GO:0046323(glucose import);GO:0046323(glucose import)	NA	Sugar transporter ERD6-like 5 isoform A [Glycine soja]	44.4827	69.7222	46.1286	6.9488	2.97656	4.43306	11.1665	3.48111	2.92936e-24	up	yes
754	100788882	XM_026129250.1	GO:0005886(plasma membrane);GO:0006952(defense response);GO:0007165(signal transduction);GO:0016021(integral component of membrane);GO:0016301(kinase activity)	04626(Plant-pathogen interaction)	Receptor-like protein 6 [Glycine soja]	0.296599	0.452198	0.221969	0.041203	0.015994	0.030472	11.0731	3.46898	9.06679e-08	up	yes
755	100811802	XM_003520974.4	GO:0005634(nucleus);GO:0005654(nucleoplasm);GO:0005737(cytoplasm);GO:0005829(cytosol);GO:0006979(response to oxidative stress);GO:0032440(2-alkenal reductase [NAD(P)] activity);GO:0046686(response to cadmium ion);GO:0055114(oxidation-reduction process)	NA	2-alkenal reductase (NADP(+)-dependent) [Glycine max]	1.83213	9.09716	4.52155	0.461653	0.825076	0.114447	11.0271	3.46298	1.10172e-07	up	yes
756	112999626	XM_026125956.1	GO:0005515(protein binding);GO:0005634(nucleus);GO:0008150(biological_process)	NA	VQ motif-containing protein 1-like [Glycine max]	28.4832	33.5532	31.8831	3.1073	3.60982	1.85902	10.9513	3.45303	7.56879e-20	up	yes
757	100790034	XM_006604404.2	GO:0005388(calcium-transporting ATPase activity);GO:0005887(integral component of plasma membrane);GO:0043231(intracellular membrane-bounded organelle)	NA	calcium-transporting ATPase 12, plasma membrane-type [Glycine max]	4.47317	4.5852	2.73137	0.222614	0.484198	0.37114	10.9372	3.45117	1.85398e-22	up	yes
758	100779770	NM_001255948.2	GO:0003677(DNA binding);GO:0003700(DNA binding transcription factor activity);GO:0005634(nucleus);GO:0006351(transcription, DNA-templated);GO:0006355(regulation of transcription, DNA-templated);GO:0007275(multicellular organism development);GO:0009611(response to wounding);GO:0009788(negative regulation of abscisic acid-activated signaling pathway)	NA	NAC transcription factor [Glycine max]	17.5665	27.8641	24.4147	1.33328	2.67389	2.39334	10.9125	3.44791	3.10476e-27	up	yes
759	100791253	XM_006602843.3;XM_014770290.2	GO:0005509(calcium ion binding);GO:0005509(calcium ion binding)	04016(MAPK signaling pathway - plant);04070(Phosphatidylinositol signaling system);04626(Plant-pathogen interaction);04626(Plant-pathogen interaction)	probable calcium-binding protein CML45 isoform X1 [Glycine max];probable calcium-binding protein CML45 isoform X2 [Glycine max]	26.0987	41.0083	24.7639	2.45328	3.24135	2.73238	10.902	3.44651	1.04963e-33	up	yes
760	100813644	XM_003541874.4	GO:0016420(malonyltransferase activity)	00944(Flavone and flavonol biosynthesis);00943(Isoflavonoid biosynthesis)	coumaroyl-CoA:anthocyanidin 3-O-glucoside-6''-O-coumaroyltransferase 2 [Glycine max]	29.5055	34.819	19.9297	1.72874	3.3163	2.72364	10.8454	3.43901	1.56119e-29	up	yes
761	100306237	XM_003531461.4	NA	NA	cysteine-rich and transmembrane domain-containing protein WIH2 [Glycine max]	69.3166	93.2278	67.0586	6.45669	6.38707	8.36452	10.8261	3.43644	8.46728e-38	up	yes
762	113001927	XR_003267328.1	NA	NA	hypothetical protein D0Y65_015995, partial [Glycine soja]	3.67462	6.66573	7.09851	1.20976	0	0.402185	10.8185	3.43543	6.8114e-05	up	yes
763	100780587	XM_003536323.3;XR_416204.2	GO:0004674(protein serine/threonine kinase activity);GO:0005524(ATP binding);GO:0005576(extracellular region);GO:0006468(protein phosphorylation);GO:0016301(kinase activity);GO:0016310(phosphorylation);GO:0016310(phosphorylation)	NA	receptor-like cytosolic serine/threonine-protein kinase RBK2 [Glycine max];hypothetical protein GLYMA_10G023300 [Glycine max]	3.19156	5.9041	4.35452	0.55938	0.344966	0.343871	10.7755	3.42969	7.40312e-20	up	yes
764	547499	NM_001250448.2	GO:0004601(peroxidase activity);GO:0005576(extracellular region);GO:0005773(vacuole);GO:0006979(response to oxidative stress);GO:0009505(plant-type cell wall);GO:0009651(response to salt stress);GO:0010043(response to zinc ion);GO:0020037(heme binding);GO:0042744(hydrogen peroxide catabolic process);GO:0046872(metal ion binding);GO:0055114(oxidation-reduction process)	00940(Phenylpropanoid biosynthesis)	peroxidase precursor [Glycine max]	646.265	887.698	951.036	63.7152	59.2167	109.488	10.6918	3.41844	1.55364e-23	up	yes
765	100784079	XM_003527591.4	GO:0005524(ATP binding);GO:0005886(plasma membrane);GO:0009507(chloroplast);GO:0016301(kinase activity);GO:0016310(phosphorylation)	NA	probable serine/threonine-protein kinase PIX13 [Glycine max]	2.93178	3.45685	3.0676	0.373876	0.394426	0.118547	10.6627	3.4145	2.80951e-12	up	yes
766	106795515	XR_001384204.1	NA	NA	hypothetical protein GLYMA_13G249500 [Glycine max]	4.58063	5.47038	2.32016	0.128858	1.03386	0	10.6399	3.41141	0.00038656	up	yes
767	100782506	XM_003548270.4;XM_014768465.1	GO:0005249(voltage-gated potassium channel activity);GO:0005887(integral component of plasma membrane);GO:0042391(regulation of membrane potential);GO:0042391(regulation of membrane potential)	04626(Plant-pathogen interaction);04626(Plant-pathogen interaction)	probable cyclic nucleotide-gated ion channel 20, chloroplastic isoform X1 [Glycine max]	2.19962	1.81348	1.26498	0.148059	0.277889	0.070236	10.6374	3.41107	5.64394e-11	up	yes
768	102664519	XR_416655.2	NA	NA	hypothetical protein GLYMA_11G049100 [Glycine max]	0.746475	1.16763	0.402854	0.104271	0.051338	0.063307	10.5838	3.40378	5.47318e-08	up	yes
769	100810831	XM_003517533.4	GO:0005351(carbohydrate:proton symporter activity);GO:0005355(glucose transmembrane transporter activity);GO:0005887(integral component of plasma membrane);GO:0046323(glucose import)	NA	sugar transport protein 13 [Glycine max]	19.2141	42.0005	33.2709	3.62101	1.80511	3.5268	10.5536	3.39966	3.5468e-21	up	yes
770	100819128	XM_003555857.3	GO:0003674(molecular_function);GO:0005886(plasma membrane);GO:0009624(response to nematode)	NA	uncharacterized protein At1g66480 [Glycine max]	55.5018	78.1065	58.8732	8.6877	4.02362	5.62109	10.4995	3.39225	3.4765e-27	up	yes
771	100809502	XM_003554581.4	GO:0005634(nucleus);GO:0030246(carbohydrate binding)	NA	F-box protein PP2-B15 [Glycine max]	10.3449	13.8475	10.8881	1.04804	0.693739	1.61223	10.4593	3.38671	4.43487e-19	up	yes
772	100810057	XM_003540527.4	GO:0000325(plant-type vacuole);GO:0004553(hydrolase activity, hydrolyzing O-glycosyl compounds);GO:0004575(sucrose alpha-glucosidase activity);GO:0005773(vacuole);GO:0005775(vacuolar lumen);GO:0005975(carbohydrate metabolic process);GO:0005985(sucrose metabolic process);GO:0009617(response to bacterium);GO:0009738(abscisic acid-activated signaling pathway);GO:0016021(integral component of membran…	00052(Galactose metabolism);00500(Starch and sucrose metabolism)	beta-fructofuranosidase, soluble isoenzyme I [Glycine max]	7.73469	11.8627	10.8245	0.54604	0.677585	1.69216	10.4335	3.38315	9.97159e-16	up	yes
773	100802714	XM_003519135.3	NA	NA	hypothetical protein glysoja_019430 [Glycine soja]	49.1205	65.0063	62.3799	5.98866	3.99675	6.97418	10.4075	3.37955	1.97884e-31	up	yes
774	100800056	XM_003520654.4	GO:0003677(DNA binding);GO:0003700(DNA binding transcription factor activity);GO:0005515(protein binding);GO:0005634(nucleus);GO:0006351(transcription, DNA-templated);GO:0006355(regulation of transcription, DNA-templated);GO:0007275(multicellular organism development)	NA	NAC domain-containing protein 90 [Glycine max]	1.13819	1.33833	1.44845	0.239155	0.094185	0.044792	10.3799	3.37572	1.18459e-07	up	yes
775	100781381	XM_003527089.3	GO:0000036(acyl carrier activity);GO:0006633(fatty acid biosynthetic process);GO:0009507(chloroplast);GO:0009536(plastid);GO:0016297(acyl-[acyl-carrier-protein] hydrolase activity)	00061(Fatty acid biosynthesis)	palmitoyl-acyl carrier protein thioesterase, chloroplastic [Glycine max]	0.258491	1.22549	0.733429	0.0222	0.115224	0.076331	10.3736	3.37485	4.93484e-06	up	yes
776	100798493	XM_014771421.2;XM_014771422.2	GO:0003677(DNA binding);GO:0005516(calmodulin binding);GO:0005634(nucleus);GO:0006351(transcription, DNA-templated);GO:0006355(regulation of transcription, DNA-templated);GO:0006950(response to stress);GO:0006950(response to stress)	NA	protein SAR DEFICIENT 1 isoform X1 [Glycine max];calmodulin-binding protein 60 B isoform X2 [Glycine max]	10.9981	13.6116	8.58196	0.790151	1.05929	1.35199	10.3677	3.37403	3.13613e-27	up	yes
777	100781226	XM_003544736.4	GO:0003674(molecular_function);GO:0008150(biological_process)	NA	transport and Golgi organization 2 homolog [Glycine max]	22.2401	31.1914	16.7235	5.61163	0.377509	0.801069	10.3318	3.36902	1.04109e-06	up	yes
778	100305805	NM_001250007.3	GO:0003674(molecular_function);GO:0005634(nucleus);GO:0008150(biological_process)	NA	uncharacterized protein LOC100305805 [Glycine max]	1.78275	5.2756	3.07124	0.425673	0.139945	0.416157	10.3176	3.36704	8.21478e-08	up	yes
779	100789837	XM_003536587.4	NA	NA	uncharacterized protein LOC100789837 [Glycine max]	5.92502	8.01584	5.33005	0.364411	0.198792	1.30462	10.3173	3.36699	3.61189e-08	up	yes
780	106794531	XR_001382563.2	NA	NA	hypothetical protein D0Y65_022893, partial [Glycine soja]	6.76216	10.8274	0.719577	0.718156	0.085057	0.972439	10.3112	3.36615	0.000133133	up	yes
781	100815670	NM_001252987.1	GO:0005525(GTP binding);GO:0005783(endoplasmic reticulum);GO:0005794(Golgi apparatus);GO:0005829(cytosol);GO:0005886(plasma membrane);GO:0006886(intracellular protein transport);GO:0016192(vesicle-mediated transport)	04141(Protein processing in endoplasmic reticulum)	GTP-binding protein SAR1A-like [Glycine max]	29.4961	53.6297	50.1264	3.79997	5.82081	3.31029	10.3048	3.36525	1.3024e-27	up	yes
782	100776077	XM_003546808.4	GO:0003674(molecular_function);GO:0005783(endoplasmic reticulum);GO:0009061(anaerobic respiration);GO:0016021(integral component of membrane)	NA	uncharacterized protein LOC100776077 [Glycine max]	34.7978	62.4583	53.6864	4.28898	3.11439	7.27244	10.2851	3.36249	1.23787e-20	up	yes
783	102659398	XM_006601637.3	GO:0004806(triglyceride lipase activity);GO:0005576(extracellular region);GO:0006629(lipid metabolic process)	03040(Spliceosome)	uncharacterized protein LOC102659398, partial [Glycine max]	0.303712	0.728962	0.576125	0.092488	0.064516	0	10.2469	3.35711	7.75504e-06	up	yes
784	100101890	NM_001248045.1;XM_014778300.2	GO:0003677(DNA binding);GO:0003700(DNA binding transcription factor activity);GO:0005634(nucleus);GO:0006351(transcription, DNA-templated);GO:0006355(regulation of transcription, DNA-templated);GO:0009738(abscisic acid-activated signaling pathway);GO:0043565(sequence-specific DNA binding);GO:0005515(protein binding);GO:0009507(chloroplast);GO:0009507(chloroplast)	04075(Plant hormone signal transduction);04075(Plant hormone signal transduction)	transcription factor bZIP10 [Glycine max];transcription factor bZIP10 isoform X1 [Glycine max]	27.9418	43.3035	46.486	4.16339	3.64952	3.67848	10.2452	3.35687	4.66734e-34	up	yes
785	100794412	NM_001252933.1	GO:0005737(cytoplasm);GO:0016491(oxidoreductase activity);GO:0055114(oxidation-reduction process)	00904(Diterpenoid biosynthesis)	uncharacterized protein LOC100794412 [Glycine max]	1.45712	1.12527	1.6797	0	0.037383	0.380843	10.1909	3.3492	0.000377403	up	yes
786	100816011	XM_026129587.1;XM_026129588.1	GO:0004364(glutathione transferase activity);GO:0005737(cytoplasm);GO:0006749(glutathione metabolic process);GO:0009407(toxin catabolic process);GO:0009407(toxin catabolic process)	00480(Glutathione metabolism);00480(Glutathione metabolism)	probable glutathione S-transferase isoform X1 [Glycine max];probable glutathione S-transferase isoform X2 [Glycine max]	5.35278	14.5314	6.01517	1.02893	0.350059	1.16527	10.1795	3.3476	1.94317e-11	up	yes
787	100804650	XM_006602676.2	GO:0004674(protein serine/threonine kinase activity);GO:0005886(plasma membrane);GO:0006468(protein phosphorylation);GO:0006952(defense response);GO:0009506(plasmodesma)	NA	cysteine-rich receptor-like protein kinase 8 [Glycine max]	2.56222	2.99636	1.59211	0.187818	0.379938	0.138092	10.1306	3.34065	2.05568e-13	up	yes
788	100779533	XM_006602123.3	GO:0003700(DNA binding transcription factor activity);GO:0005515(protein binding);GO:0005634(nucleus);GO:0006351(transcription, DNA-templated);GO:0006355(regulation of transcription, DNA-templated);GO:0009873(ethylene-activated signaling pathway);GO:0010200(response to chitin);GO:0016036(cellular response to phosphate starvation);GO:0043565(sequence-specific DNA binding);GO:0044212(transcription …	04626(Plant-pathogen interaction)	WRKY transcription factor 6 [Glycine max]	4.27822	5.12775	4.96575	0.274412	0.766042	0.378529	10.1282	3.3403	2.0232e-15	up	yes
789	100800413	XM_003536982.2	GO:0030599(pectinesterase activity);GO:0046910(pectinesterase inhibitor activity);GO:0071944(cell periphery)	00040(Pentose and glucuronate interconversions)	pectinesterase [Glycine max]	5.57542	4.94001	4.64511	0	0.840264	0.658034	10.1185	3.33892	0.000109224	up	yes
790	100795913	XM_003544928.4	GO:0004842(ubiquitin-protein transferase activity);GO:0005634(nucleus);GO:0010200(response to chitin);GO:0016567(protein ubiquitination)	04120(Ubiquitin mediated proteolysis)	U-box domain-containing protein 20 [Glycine max]	14.4124	31.0438	24.6131	1.87163	2.84881	2.20935	10.1113	3.3379	2.04955e-25	up	yes
791	100805802	XM_003542581.4	GO:0046658(anchored component of plasma membrane)	NA	blue copper protein [Glycine max]	152.143	193.667	207.093	17.6123	19.492	17.7616	10.0773	3.33304	3.16311e-35	up	yes
792	100500375	NM_001250150.2	GO:0005634(nucleus);GO:0008270(zinc ion binding);GO:0016021(integral component of membrane);GO:0016567(protein ubiquitination);GO:0043161(proteasome-mediated ubiquitin-dependent protein catabolic process);GO:0046872(metal ion binding);GO:0061630(ubiquitin protein ligase activity)	NA	RING/U-box superfamily protein [Glycine max]	29.6284	40.2247	32.2384	4.97298	1.33398	3.83117	10.0701	3.332	9.82259e-17	up	yes
793	100782803	XM_003524265.3	GO:0003333(amino acid transmembrane transport);GO:0005886(plasma membrane);GO:0015171(amino acid transmembrane transporter activity)	NA	Amino acid permease 2 isoform B, partial [Glycine soja]	10.2596	7.70636	10.231	0.757189	0.638785	1.40626	10.0623	3.33089	4.72905e-20	up	yes
794	102659645	XM_006604630.2	NA	NA	uncharacterized protein LOC102659645 [Glycine max]	1.60719	4.53632	3.07431	0.124676	0.208058	0.58716	10.0205	3.32488	1.48099e-07	up	yes
795	100305807	NM_001250031.3	GO:0005634(nucleus);GO:0006457(protein folding);GO:0009507(chloroplast);GO:0009536(plastid);GO:0009570(chloroplast stroma)	NA	uncharacterized protein LOC100305807 [Glycine max]	7.11961	12.7626	4.26296	1.13673	0.465033	0.810344	10.01	3.32337	1.1451e-10	up	yes
796	100798901	XM_006593761.3	GO:0004674(protein serine/threonine kinase activity);GO:0005886(plasma membrane)	NA	probable receptor-like protein kinase At1g11050 [Glycine max]	1.36885	4.19705	4.96515	0.596892	0.327492	0.127834	10.0084	3.32314	8.97065e-09	up	yes
797	100789718	XM_003541048.4	GO:0003674(molecular_function);GO:0005575(cellular_component)	NA	uncharacterized protein LOC100789718 [Glycine max]	0.437926	1.64423	1.51644	0.092982	0.213874	0.053031	9.99923	3.32182	2.75163e-06	up	yes
798	100781197	XM_006579454.3;XM_003525405.4	GO:0003979(UDP-glucose 6-dehydrogenase activity);GO:0005634(nucleus);GO:0005829(cytosol);GO:0005975(carbohydrate metabolic process);GO:0006024(glycosaminoglycan biosynthetic process);GO:0006065(UDP-glucuronate biosynthetic process);GO:0006065(UDP-glucuronate biosynthetic process)	00040(Pentose and glucuronate interconversions);00053(Ascorbate and aldarate metabolism);00520(Amino sugar and nucleotide sugar metabolism);00520(Amino sugar and nucleotide sugar metabolism)	UDP-glucose 6-dehydrogenase 1 [Glycine max]	0.924804	1.66641	1.26574	0.039098	0.197302	0.149617	9.99168	3.32073	6.34607e-08	up	yes
799	100797935	XM_003535140.3	GO:0004089(carbonate dehydratase activity);GO:0006730(one-carbon metabolic process);GO:0008270(zinc ion binding);GO:0009507(chloroplast);GO:0009570(chloroplast stroma)	00910(Nitrogen metabolism)	alpha carbonic anhydrase 7 [Glycine max]	26.9936	54.8467	53.1522	2.60689	5.44501	5.47366	9.98054	3.31912	3.47349e-20	up	yes
800	100788048	XM_003518780.4	GO:0042803(protein homodimerization activity)	00941(Flavonoid biosynthesis);04712(Circadian rhythm - plant)	chalcone synthase 6 [Glycine max]	4.94848	12.3296	10.3544	0.587182	0.483172	1.69982	9.97499	3.31832	5.15353e-11	up	yes
801	100780631	XM_003555077.4	GO:0003674(molecular_function);GO:0008150(biological_process)	NA	TLC domain-containing protein At5g14285 [Glycine max]	9.16182	15.5859	12.4494	0.982333	1.9271	0.835306	9.93316	3.31225	9.19265e-19	up	yes
802	100775935	100775935	GO:0004674(protein serine/threonine kinase activity);GO:0005886(plasma membrane);GO:0007166(cell surface receptor signaling pathway)	NA	hypothetical protein GLYMA_09G014900 [Glycine max]	0.96837	0.763082	0.231958	0.085177	0.073007	0.040813	9.86653	3.30254	4.65335e-07	up	yes
803	100787917	XM_003554211.4	GO:0005524(ATP binding);GO:0005739(mitochondrion);GO:0005783(endoplasmic reticulum);GO:0005886(plasma membrane);GO:0009409(response to cold);GO:0009414(response to water deprivation);GO:0009651(response to salt stress);GO:0009737(response to abscisic acid);GO:0010154(fruit development);GO:0010431(seed maturation);GO:0016021(integral component of membrane);GO:0016887(ATPase activity);GO:0031966(mi…	NA	AAA-ATPase At3g28580 [Glycine max]	124.432	170.583	130.223	14.581	14.8457	13.7984	9.83773	3.29833	2.28368e-35	up	yes
804	100785936	XM_003535756.4	GO:0003677(DNA binding);GO:0003700(DNA binding transcription factor activity);GO:0005622(intracellular);GO:0005634(nucleus);GO:0006351(transcription, DNA-templated);GO:0006355(regulation of transcription, DNA-templated);GO:0006952(defense response);GO:0009867(jasmonic acid mediated signaling pathway);GO:0009873(ethylene-activated signaling pathway)	04016(MAPK signaling pathway - plant);04075(Plant hormone signal transduction)	ethylene-responsive transcription factor 1B [Glycine max]	7.10927	12.7963	9.08432	1.24304	0.560265	1.15218	9.80885	3.29408	5.1156e-15	up	yes
805	100785566	XM_003518003.4;XM_014765195.2	GO:0015292(uniporter activity);GO:0015292(uniporter activity)	NA	calcium uniporter protein 2, mitochondrial isoform X1 [Glycine max];calcium uniporter protein 2, mitochondrial isoform X2 [Glycine max]	13.1445	21.1878	14.4658	1.43085	1.81079	1.73445	9.8065	3.29374	4.47054e-32	up	yes
806	100796871	XM_003551516.4	GO:0005788(endoplasmic reticulum lumen);GO:0006457(protein folding);GO:0009408(response to heat);GO:0009506(plasmodesma);GO:0009860(pollen tube growth);GO:0016491(oxidoreductase activity);GO:0034605(cellular response to heat)	NA	dnaJ protein ERDJ3A [Glycine max]	4.21046	6.92952	7.28434	0.684534	0.675784	0.535123	9.72033	3.28101	1.26779e-21	up	yes
807	100777473	XM_006582750.3	GO:0005618(cell wall);GO:0005829(cytosol);GO:0005886(plasma membrane);GO:0006952(defense response);GO:0007165(signal transduction);GO:0009505(plant-type cell wall);GO:0009507(chloroplast);GO:0080167(response to karrikin)	NA	leucine-rich repeat protein FLOR 1 [Glycine max]	4.14298	8.2287	4.67128	0.766183	0.364994	0.628266	9.68657	3.27599	1.59749e-14	up	yes
808	100783593	XM_006586832.2;XM_014761892.2;XM_014761891.1	GO:0004553(hydrolase activity, hydrolyzing O-glycosyl compounds);GO:0030247(polysaccharide binding);GO:0046658(anchored component of plasma membrane);GO:0046658(anchored component of plasma membrane)	00500(Starch and sucrose metabolism);00500(Starch and sucrose metabolism)	Glucan endo-1,3-beta-glucosidase, basic isoform [Glycine soja];glucan endo-1,3-beta-glucosidase, basic isoform isoform X2 [Glycine max]	10.5722	5.78549	14.4056	1.44811	0.212201	1.53676	9.62232	3.26638	1.78526e-08	up	yes
809	100817285	XM_003519878.3	GO:0005886(plasma membrane);GO:0006952(defense response)	NA	MLO-like protein 12 [Glycine max]	11.7599	12.6887	11.7422	1.10031	0.984982	1.68027	9.61098	3.26468	9.78109e-29	up	yes
810	100779041	XM_003555865.4	GO:0008375(acetylglucosaminyltransferase activity);GO:0016021(integral component of membrane);GO:0016757(transferase activity, transferring glycosyl groups)	NA	uncharacterized protein LOC100779041 [Glycine max]	2.11121	4.93017	3.84871	0.301877	0.563308	0.268563	9.60538	3.26384	9.00445e-13	up	yes
811	100780694	XM_003545672.4	GO:0007275(multicellular organism development)	NA	unknown [Glycine max]	4.24492	4.80615	3.08194	0.282414	0.904936	0.081184	9.56459	3.2577	7.90547e-07	up	yes
812	100812818	NM_001252794.2	GO:0005737(cytoplasm);GO:0006979(response to oxidative stress);GO:0015031(protein transport)	04144(Endocytosis)	uncharacterized protein LOC100812818 [Glycine max]	8.4993	13.0143	10.5429	0.733245	1.18307	1.43947	9.55263	3.2559	2.16151e-21	up	yes
813	100796490	XM_006575351.3;XM_003519207.4	GO:0003954(NADH dehydrogenase activity);GO:0005739(mitochondrion);GO:0005777(peroxisome);GO:0031304(intrinsic component of mitochondrial inner membrane);GO:0071482(cellular response to light stimulus);GO:0071482(cellular response to light stimulus)	NA	internal alternative NAD(P)H-ubiquinone oxidoreductase A1, mitochondrial [Glycine max]	7.54609	16.6855	14.6881	0.884552	1.03585	2.16268	9.53195	3.25277	1.77793e-15	up	yes
814	100305863	NM_001250911.2	GO:0005634(nucleus);GO:0005737(cytoplasm);GO:0005739(mitochondrion);GO:0016787(hydrolase activity);GO:0016818(hydrolase activity, acting on acid anhydrides, in phosphorus-containing anhydrides);GO:0046872(metal ion binding)	NA	nudix hydrolase 17-like [Glycine max]	10.3609	13.6448	10.0114	0.839828	0.734719	2.00066	9.51474	3.25016	2.52503e-14	up	yes
815	106794283	XM_014778879.2	GO:0005575(cellular_component);GO:0009813(flavonoid biosynthetic process);GO:0016210(naringenin-chalcone synthase activity)	00941(Flavonoid biosynthesis);04712(Circadian rhythm - plant)	chalcone synthase 3 [Glycine max]	10.6205	33.8953	31.5242	3.65903	4.34304	0	9.50254	3.24831	0.00137596	up	yes
816	100776187	NM_001357951.1;XR_417300.3	GO:0008643(carbohydrate transport);GO:0016021(integral component of membrane);GO:0051119(sugar transmembrane transporter activity);GO:0051119(sugar transmembrane transporter activity)	NA	sugar efflux transporter SWEET29 [Glycine max]	74.2788	83.9984	65.8801	8.65883	7.54912	7.4398	9.47901	3.24474	2.74823e-37	up	yes
817	100799310	XM_003549688.4	GO:0009725(response to hormone)	NA	heptahelical transmembrane protein 1 [Glycine max]	0.550438	1.94055	1.33267	0.057091	0.232376	0.114779	9.45874	3.24165	1.02026e-06	up	yes
818	100800931	XM_003519627.4	GO:0008106(alcohol dehydrogenase (NADP+) activity);GO:0009507(chloroplast);GO:0016491(oxidoreductase activity);GO:0055114(oxidation-reduction process)	00941(Flavonoid biosynthesis)	chalcone reductase CHR6 [Glycine max]	205.494	432.037	479.077	45.4108	35.005	37.6874	9.45452	3.241	4.09132e-21	up	yes
819	100790050	XM_003554714.4	GO:0009737(response to abscisic acid)	04626(Plant-pathogen interaction)	probable WRKY transcription factor 53 [Glycine max]	4.04788	4.74488	3.99644	0.167269	0.452557	0.739696	9.40713	3.23375	8.08733e-11	up	yes
820	100790997	XM_003531175.4	GO:0005575(cellular_component);GO:0009813(flavonoid biosynthetic process);GO:0016210(naringenin-chalcone synthase activity)	00941(Flavonoid biosynthesis);04712(Circadian rhythm - plant)	chalcone synthase 1 [Glycine max]	9.82839	37.5432	29.8369	2.7303	2.58629	2.89513	9.40222	3.233	1.55252e-15	up	yes
821	100776716	XM_006605940.3;XM_003555253.4	GO:0009690(cytokinin metabolic process);GO:0009690(cytokinin metabolic process)	NA	uncharacterized protein LOC100776716 isoform X1 [Glycine max]	1.25069	2.88585	2.57445	0.268055	0.362142	0.083732	9.40008	3.23267	4.30632e-08	up	yes
822	100787862	XM_003518044.4	GO:0016787(hydrolase activity)	00460(Cyanoamino acid metabolism)	methylesterase 1 [Glycine max]	0.678688	0.908884	0.697135	0.060119	0.183333	0	9.38463	3.2303	2.10546e-05	up	yes
823	100817200	XM_003543354.4	GO:0001561(fatty acid alpha-oxidation);GO:0004601(peroxidase activity);GO:0005576(extracellular region);GO:0006629(lipid metabolic process);GO:0006979(response to oxidative stress);GO:0008219(cell death);GO:0009626(plant-type hypersensitive response);GO:0009627(systemic acquired resistance);GO:0009737(response to abscisic acid);GO:0009751(response to salicylic acid);GO:0012511(monolayer-surrounde…	00592(alpha-Linolenic acid metabolism)	alpha-dioxygenase 1 [Glycine max]	2.63806	4.45481	4.64741	0.424809	0.29147	0.536869	9.36863	3.22784	6.78766e-15	up	yes
824	106795514	XR_001384202.2;XR_001384201.2	NA	NA	hypothetical protein D0Y65_031654, partial [Glycine soja];hypothetical protein glysoja_014318 [Glycine soja]	16.7631	19.8644	7.4088	0.629429	3.51731	0.576465	9.3234	3.22086	5.09815e-08	up	yes
825	100797432	XM_003554475.4	GO:0005634(nucleus);GO:0016567(protein ubiquitination);GO:0043161(proteasome-mediated ubiquitin-dependent protein catabolic process);GO:0061630(ubiquitin protein ligase activity)	NA	E3 ubiquitin-protein ligase BAH1 isoform A [Glycine soja]	2.7105	5.52603	4.88811	0.611533	0.399488	0.396851	9.32233	3.22069	1.68861e-12	up	yes
826	100782466	XM_003527805.4	GO:0004674(protein serine/threonine kinase activity);GO:0005524(ATP binding);GO:0005886(plasma membrane);GO:0006468(protein phosphorylation);GO:0016020(membrane);GO:0016021(integral component of membrane);GO:0016301(kinase activity)	NA	receptor-like protein kinase HSL1 [Glycine max]	0.269505	0.27618	0.190286	0.038729	0.026978	0.013307	9.31444	3.21947	1.28823e-07	up	yes
827	100780361	XM_003517309.4	GO:0003674(molecular_function);GO:0005634(nucleus);GO:0010224(response to UV-B)	NA	uncharacterized protein LOC100780361 [Glycine max]	1.57578	1.69307	2.73148	0.237016	0	0.407232	9.3137	3.21935	6.27328e-05	up	yes
828	100783677	XM_006591503.3	NA	NA	extensin-2-like, partial [Glycine max]	447.831	540.372	503.738	42.4022	60.6903	57.5851	9.28532	3.21495	3.78418e-31	up	yes
829	100781344	XM_003540143.4	GO:0004842(ubiquitin-protein transferase activity);GO:0005576(extracellular region);GO:0005886(plasma membrane);GO:0008270(zinc ion binding)	NA	E3 ubiquitin-protein ligase WAV3-like [Glycine max]	5.51056	9.33044	8.72614	0.992052	1.13138	0.415385	9.28273	3.21455	4.45004e-19	up	yes
830	100500599	XM_003532186.4	GO:0004866(endopeptidase inhibitor activity);GO:0005576(extracellular region);GO:0005618(cell wall);GO:0048046(apoplast)	NA	kunitz-type trypsin inhibitor KTI1-like [Glycine max]	441.784	443.751	606.681	44.5723	14.7283	101.464	9.282	3.21444	1.44503e-09	up	yes
831	100794861	XM_003545934.4	GO:0004672(protein kinase activity);GO:0004674(protein serine/threonine kinase activity);GO:0005524(ATP binding);GO:0005886(plasma membrane);GO:0006468(protein phosphorylation);GO:0016021(integral component of membrane);GO:0016301(kinase activity);GO:0030246(carbohydrate binding)	NA	L-type lectin-domain containing receptor kinase VII.1 [Glycine max]	2.97933	5.07553	5.28357	0.644826	0.354151	0.444283	9.24188	3.20819	2.20572e-17	up	yes
832	100777427	XM_003538709.4	GO:0005576(extracellular region);GO:0009826(unidimensional cell growth);GO:0009828(plant-type cell wall loosening);GO:0019953(sexual reproduction)	NA	expansin-like B1 [Glycine max]	63.8825	50.9528	64.5314	2.27656	3.18449	14.004	9.2148	3.20395	4.9172e-09	up	yes
833	102668120	102668120	GO:0003674(molecular_function);GO:0008150(biological_process)	NA	F-box protein [Glycine soja]	1.37603	1.21985	1.14831	0.028979	0.330891	0.047105	9.20005	3.20164	8.51051e-06	up	yes
834	100500384	NM_001250285.2	GO:0005634(nucleus);GO:0008270(zinc ion binding);GO:0009737(response to abscisic acid);GO:0010200(response to chitin)	NA	AN1-like zinc finger protein [Glycine max]	28.4513	38.0635	37.8129	3.00628	3.8701	4.46533	9.19859	3.20141	5.93781e-31	up	yes
835	100807284	NM_001317555.2	NA	NA	uncharacterized protein LOC100807284 [Glycine max]	7.60593	8.08053	5.23437	0.531247	0.934445	0.817886	9.16143	3.19557	6.5732e-16	up	yes
836	100527184	NM_001249195.2	GO:0006952(defense response)	NA	uncharacterized protein LOC100527184 [Glycine max]	117.13	170.517	126.041	12.5049	20.1083	12.5536	9.15912	3.19521	3.62959e-29	up	yes
837	100886452	NR_048866.1;rna-MIR3522	NA	NA		116.862	125.737	81.6692	7.27917	24.439	3.73233	9.14707	3.19331	1.13846e-09	up	yes
838	106794901	XM_014762813.2	GO:0016020(membrane);GO:0016709(oxidoreductase activity, acting on paired donors, with incorporation or reduction of molecular oxygen, NAD(P)H as one donor, and incorporation of one atom of oxygen);GO:0044550(secondary metabolite biosynthetic process)	NA	cytochrome P450 71D8-like [Glycine max]	0.090443	1.055	1.32889	0.095974	0.174966	0	9.13238	3.19099	0.00108259	up	yes
839	100527447	NM_001249283.2	GO:0005515(protein binding)	NA	disease-resistance protein [Glycine max]	31.8818	57.1435	51.2893	4.47445	4.1447	6.75238	9.12821	3.19033	5.72952e-24	up	yes
840	100799184	XM_003554147.4	GO:0005576(extracellular region);GO:0005618(cell wall);GO:0005794(Golgi apparatus);GO:0005829(cytosol);GO:0006952(defense response);GO:0007165(signal transduction);GO:0009505(plant-type cell wall);GO:0009506(plasmodesma);GO:0016020(membrane);GO:0090353(polygalacturonase inhibitor activity)	NA	hypothetical protein GLYMA_19G145200 [Glycine max]	47.054	67.1795	73.4421	7.91093	3.79535	8.9047	9.10561	3.18676	9.38053e-20	up	yes
841	100815064	XM_006594377.3	GO:0008150(biological_process);GO:0016021(integral component of membrane)	NA	uncharacterized protein LOC100815064 [Glycine max]	5.1614	4.6835	3.02925	0.286466	0.412544	0.720431	9.06988	3.18108	3.27733e-15	up	yes
842	100816427	XM_003520746.4	GO:0003677(DNA binding);GO:0005516(calmodulin binding);GO:0005634(nucleus);GO:0006351(transcription, DNA-templated);GO:0006355(regulation of transcription, DNA-templated);GO:0006950(response to stress)	NA	calmodulin-binding protein 60 D [Glycine max]	49.3063	62.9372	48.4608	6.16522	7.31942	4.28199	9.04529	3.17717	1.2631e-31	up	yes
843	100794321	XM_003527447.4	GO:0003674(molecular_function);GO:0005634(nucleus);GO:0005886(plasma membrane);GO:0008150(biological_process)	NA	uncharacterized protein At1g76070 [Glycine max]	2.2391	5.8656	4.8593	0.388188	0.047356	1.00093	9.02486	3.1739	2.99926e-05	up	yes
844	100804335	XM_003537847.4	GO:0003674(molecular_function);GO:0016021(integral component of membrane)	NA	UPF0496 protein At4g34320 [Glycine max]	3.90547	3.07171	2.98754	0.101201	0.256533	0.747345	9.0172	3.17268	1.23147e-07	up	yes
845	100776296	XM_003549895.4	GO:0005576(extracellular region);GO:0009826(unidimensional cell growth);GO:0009828(plant-type cell wall loosening);GO:0019953(sexual reproduction)	NA	Expansin-like B1 [Glycine soja]	32.2753	87.086	36.2118	11.0327	1.35163	4.8723	9.01525	3.17237	3.02538e-08	up	yes
846	102667860	102667860	GO:0009813(flavonoid biosynthetic process);GO:0043231(intracellular membrane-bounded organelle);GO:0052696(flavonoid glucuronidation);GO:0080043(quercetin 3-O-glucosyltransferase activity);GO:0080044(quercetin 7-O-glucosyltransferase activity)	NA	UDP-glycosyltransferase 73C2 [Glycine soja]	1.17511	0.775425	0.636839	0.099686	0.174132	0.013402	9.00834	3.17126	1.99475e-06	up	yes
847	100784912	XM_003539077.4	GO:0000024(maltose biosynthetic process);GO:0005983(starch catabolic process);GO:0009409(response to cold);GO:0009507(chloroplast);GO:0009570(chloroplast stroma);GO:0016161(beta-amylase activity);GO:0102229(amylopectin maltohydrolase activity)	00500(Starch and sucrose metabolism)	beta-amylase 3, chloroplastic [Glycine max]	5.05868	8.53434	3.55423	0.83589	0.271762	0.809422	8.94449	3.161	1.0788e-11	up	yes
848	100778467	XM_003537155.4	GO:0003700(DNA binding transcription factor activity);GO:0005634(nucleus);GO:0010200(response to chitin);GO:0043565(sequence-specific DNA binding);GO:0044212(transcription regulatory region DNA binding)	NA	zinc finger protein ZAT11 [Glycine max]	57.5936	88.2355	78.0468	7.76621	8.65704	8.61411	8.94167	3.16055	3.38714e-34	up	yes
849	100798500	XM_026128174.1	GO:0002237(response to molecule of bacterial origin);GO:0003700(DNA binding transcription factor activity);GO:0005515(protein binding);GO:0005634(nucleus);GO:0006351(transcription, DNA-templated);GO:0006355(regulation of transcription, DNA-templated);GO:0009611(response to wounding);GO:0009751(response to salicylic acid);GO:0010200(response to chitin);GO:0031347(regulation of defense response);GO…	04626(Plant-pathogen interaction)	probable WRKY transcription factor 40 [Glycine max]	1.74126	1.38615	1.01249	0.122323	0.19538	0.148063	8.88839	3.15192	3.07707e-08	up	yes
850	100801665	NM_001253981.2	GO:0003674(molecular_function);GO:0005739(mitochondrion);GO:0008150(biological_process)	NA	hypothetical protein GLYMA_02G055000 [Glycine max]	56.9095	106.917	99.1677	8.11465	10.0129	11.5544	8.86041	3.14737	2.16906e-25	up	yes
851	100776830	XM_003549896.4	GO:0005576(extracellular region);GO:0009826(unidimensional cell growth);GO:0009828(plant-type cell wall loosening);GO:0019953(sexual reproduction)	NA	Expansin-like B1 [Glycine soja]	30.8304	82.6684	34.5348	10.5533	1.33804	4.81624	8.86028	3.14735	2.66287e-08	up	yes
852	100790688	NM_001254177.3	GO:0004866(endopeptidase inhibitor activity);GO:0005576(extracellular region);GO:0005618(cell wall);GO:0048046(apoplast)	NA	kunitz family trypsin and protease inhibitor precursor [Glycine max]	22.533	124.672	68.069	11.1523	4.90234	8.24488	8.8592	3.14718	1.35128e-10	up	yes
853	100794989	XM_003525007.4	GO:0005794(Golgi apparatus);GO:0006890(retrograde vesicle-mediated transport, Golgi to ER);GO:0006891(intra-Golgi vesicle-mediated transport);GO:0042147(retrograde transport, endosome to Golgi)	NA	ras-related protein RABH1e [Glycine max]	1.58664	2.75139	3.12554	0.223363	0.364051	0.255879	8.85051	3.14576	3.52962e-09	up	yes
854	100802020	XM_003552670.4	GO:0005829(cytosol);GO:0016787(hydrolase activity)	NA	putative glutamine amidotransferase GAT1_2.1 [Glycine max]	34.4353	89.3537	79.0245	19.8645	0.88821	2.27399	8.80777	3.13878	5.2798e-05	up	yes
855	100783543	XM_003527257.4;XM_006582161.3;XR_001388799.2;XM_006582163.3;XM_014776743.1;XM_014776742.2	GO:0008422(beta-glucosidase activity);GO:1901657(glycosyl compound metabolic process);GO:1901657(glycosyl compound metabolic process)	00500(Starch and sucrose metabolism);00460(Cyanoamino acid metabolism);00940(Phenylpropanoid biosynthesis);00940(Phenylpropanoid biosynthesis)	beta-glucosidase 25 isoform X1 [Glycine max];beta-glucosidase 25 isoform X2 [Glycine max];beta-glucosidase 25 isoform X4 [Glycine max];putative beta-glucosidase 41 isoform X3 [Glycine max]	13.5468	19.4471	13.6257	1.75293	0.711155	2.85207	8.76941	3.13248	6.99019e-14	up	yes
856	100527902	NM_001248483.2	GO:0005576(extracellular region);GO:0006952(defense response)	NA	BSP domain-containing protein precursor [Glycine max]	16.6595	12.8302	8.18329	0.773119	0.830612	2.69406	8.76569	3.13187	2.79352e-10	up	yes
857	100793825	XM_003546182.4	GO:0005886(plasma membrane);GO:0016021(integral component of membrane);GO:0042626(ATPase activity, coupled to transmembrane movement of substances)	02010(ABC transporters)	pleiotropic drug resistance protein 1 [Glycine max]	3.61035	4.3368	4.2631	0.522325	0.222943	0.65342	8.72979	3.12595	1.71031e-16	up	yes
858	100783883	XM_003556870.4	GO:0005886(plasma membrane);GO:0016021(integral component of membrane);GO:0042626(ATPase activity, coupled to transmembrane movement of substances)	02010(ABC transporters)	ABC transporter G family member 23 [Glycine max]	0.626504	0.975346	0.773293	0.043983	0.15366	0.075256	8.70338	3.12158	1.43029e-07	up	yes
859	100527887	NM_001248257.2	GO:0005634(nucleus);GO:0005737(cytoplasm);GO:0008150(biological_process)	NA	uncharacterized protein LOC100527887 [Glycine max]	4.39254	11.8821	10.1224	0.255419	1.18979	1.60088	8.6659	3.11535	2.39281e-07	up	yes
860	100818691	NM_001353888.1	GO:0004462(lactoylglutathione lyase activity);GO:0005737(cytoplasm);GO:0005975(carbohydrate metabolic process);GO:0016829(lyase activity)	NA	hypothetical protein D0Y65_030937, partial [Glycine soja]	9.17178	4.71758	6.40344	0.864723	0.78666	0.693016	8.65586	3.11368	9.9407e-13	up	yes
861	100805007	XM_003519858.3	GO:0000271(polysaccharide biosynthetic process);GO:0005794(Golgi apparatus);GO:0016757(transferase activity, transferring glycosyl groups)	NA	probable galacturonosyltransferase-like 2 [Glycine max]	1.31136	2.36493	2.10928	0.337408	0.331102	0	8.65442	3.11344	6.87542e-05	up	yes
862	100527189	NM_001249261.2	GO:0003674(molecular_function);GO:0005739(mitochondrion);GO:0008150(biological_process)	NA	hypothetical protein GLYMA_02G055000 [Glycine max]	8.41106	14.3293	13.3383	0.241894	1.83128	2.10204	8.64116	3.11123	1.10318e-07	up	yes
863	100818219	XM_003522671.4;XM_006578177.2	GO:0004470(malic enzyme activity);GO:0004471(malate dehydrogenase (decarboxylating) (NAD+) activity);GO:0004473(malate dehydrogenase (decarboxylating) (NADP+) activity);GO:0005829(cytosol);GO:0006090(pyruvate metabolic process);GO:0006108(malate metabolic process);GO:0008948(oxaloacetate decarboxylase activity);GO:0009507(chloroplast);GO:0016652(oxidoreductase activity, acting on NAD(P)H, NAD(P) …	00620(Pyruvate metabolism);00710(Carbon fixation in photosynthetic organisms);00710(Carbon fixation in photosynthetic organisms)	NADP-dependent malic enzyme isoform X1 [Glycine max]	36.6688	71.1365	91.4336	5.17312	6.14103	11.9582	8.56119	3.09781	7.18989e-14	up	yes
864	100779649	NM_001360423.1	GO:0005575(cellular_component);GO:0009813(flavonoid biosynthetic process);GO:0016210(naringenin-chalcone synthase activity)	00941(Flavonoid biosynthesis);04712(Circadian rhythm - plant)	chalcone synthase CHS4 [Glycine max]	10.0115	40.6182	35.2136	3.24783	4.08065	2.71244	8.54935	3.09581	1.17317e-13	up	yes
865	100816710	XM_006573593.3;XM_006573594.3;XM_003517292.4	GO:0003674(molecular_function);GO:0005575(cellular_component);GO:0006400(tRNA modification);GO:0008150(biological_process);GO:0008150(biological_process)	00630(Glyoxylate and dicarboxylate metabolism);00910(Nitrogen metabolism);00460(Cyanoamino acid metabolism);00460(Cyanoamino acid metabolism)	Queuosine salvage protein [Glycine soja];queuosine salvage protein [Glycine max]	0.877522	2.22124	1.22928	0.207192	0.09872	0.201025	8.53764	3.09384	3.50865e-08	up	yes
866	100803381	XM_003517519.3	GO:0003959(NADPH dehydrogenase activity);GO:0005622(intracellular);GO:0055114(oxidation-reduction process)	00592(alpha-Linolenic acid metabolism)	12-oxophytodienoate reductase 2 [Glycine max]	64.5843	117.726	123.31	16.9687	12.2305	6.62252	8.53168	3.09283	7.19741e-18	up	yes
867	100786850	XM_006604378.2	GO:0005634(nucleus);GO:0008150(biological_process)	NA	uncharacterized protein LOC100786850 [Glycine max]	1.3434	1.07119	0.904964	0.234854	0.077766	0.077127	8.5172	3.09038	2.49418e-07	up	yes
868	100792870	XM_006592100.3	GO:0008422(beta-glucosidase activity);GO:0009651(response to salt stress);GO:0009725(response to hormone);GO:0019762(glucosinolate catabolic process)	00500(Starch and sucrose metabolism);00460(Cyanoamino acid metabolism);00940(Phenylpropanoid biosynthesis)	cyanogenic beta-glucosidase [Glycine max]	66.5819	75.8599	62.4524	3.63118	4.98414	15.4653	8.50869	3.08894	3.41219e-11	up	yes
869	100807669	XM_006589485.3;XR_416532.3	GO:0000149(SNARE binding);GO:0005484(SNAP receptor activity);GO:0006887(exocytosis);GO:0006906(vesicle fusion);GO:0031201(SNARE complex);GO:0031201(SNARE complex)	04130(SNARE interactions in vesicular transport);04145(Phagosome);04145(Phagosome)	25.3 kDa vesicle transport protein [Glycine soja];hypothetical protein GLYMA_20G158000 [Glycine max]	4.2303	4.56293	3.67415	0.463759	0.179906	0.821974	8.50645	3.08856	1.02194e-09	up	yes
870	100778086	XM_003520018.4	GO:0009813(flavonoid biosynthetic process);GO:0043231(intracellular membrane-bounded organelle);GO:0052696(flavonoid glucuronidation);GO:0080043(quercetin 3-O-glucosyltransferase activity);GO:0080044(quercetin 7-O-glucosyltransferase activity)	00906(Carotenoid biosynthesis)	abscisate beta-glucosyltransferase [Glycine max]	7.52077	8.87871	9.67299	0.594958	1.2817	1.19682	8.48307	3.08459	4.16543e-20	up	yes
871	102670513	XM_006573837.3	GO:0003674(molecular_function);GO:0005739(mitochondrion);GO:0008150(biological_process)	NA	uncharacterized protein LOC102670513 [Glycine max]	12.0726	15.5334	13.3836	2.49156	1.10105	1.26688	8.43492	3.07638	1.09949e-14	up	yes
872	100783747	XM_006583406.3	GO:0006952(defense response);GO:0009506(plasmodesma);GO:0046658(anchored component of plasma membrane)	NA	NDR1/HIN1-like protein 10 [Glycine max]	118.447	133.32	88.6299	13.0501	11.2738	16.0481	8.43153	3.07579	2.0059e-28	up	yes
873	100794795	XM_003523524.4	GO:0003674(molecular_function);GO:0005739(mitochondrion);GO:0009733(response to auxin)	04075(Plant hormone signal transduction)	auxin-responsive protein SAUR50 [Glycine max]	2.50992	1.8866	1.54054	0.171994	0.466878	0.065864	8.42451	3.07459	1.57022e-06	up	yes
874	102667695	XM_014764771.1	GO:0005737(cytoplasm);GO:0016740(transferase activity);GO:0016747(transferase activity, transferring acyl groups other than amino-acyl groups)	00944(Flavone and flavonol biosynthesis);00943(Isoflavonoid biosynthesis)	coumaroyl-CoA:anthocyanidin 3-O-glucoside-6''-O-coumaroyltransferase 2 [Glycine max]	5.09319	7.0596	4.40968	0.825482	0.767363	0.373676	8.42222	3.0742	3.1169e-14	up	yes
875	100817623	XM_003533268.4	GO:0004842(ubiquitin-protein transferase activity);GO:0005634(nucleus);GO:0010200(response to chitin);GO:0016567(protein ubiquitination)	04120(Ubiquitin mediated proteolysis)	U-box domain-containing protein 21 [Glycine max]	2.70189	4.75504	5.13957	0.485855	0.642595	0.368762	8.41331	3.07267	7.61704e-14	up	yes
876	100804277	XM_003549156.4	GO:0005634(nucleus);GO:0005774(vacuolar membrane);GO:0005886(plasma membrane);GO:0009507(chloroplast);GO:0016020(membrane)	NA	protein ALP1-like [Glycine max]	6.1814	9.32956	8.78495	0.624803	1.02333	1.24513	8.39739	3.06994	3.74538e-17	up	yes
877	100806357	XM_003529926.4	GO:0004674(protein serine/threonine kinase activity);GO:0005886(plasma membrane);GO:0006468(protein phosphorylation)	NA	putative receptor protein kinase ZmPK1 [Glycine max]	7.08733	11.3812	8.42428	0.841586	1.62982	0.731689	8.39589	3.06968	7.95392e-21	up	yes
878	102664089	XM_014777868.2	GO:0005886(plasma membrane);GO:0008150(biological_process);GO:0031225(anchored component of membrane)	NA	LOW QUALITY PROTEIN: uncharacterized protein LOC102664089 [Glycine max]	23.2585	44.5324	43.7028	6.14164	4.07008	3.06987	8.39461	3.06946	2.87936e-16	up	yes
879	100783667	XM_003538390.4	GO:0003674(molecular_function);GO:0005634(nucleus);GO:0008150(biological_process)	NA	uncharacterized protein LOC100783667 [Glycine max]	2.39832	1.661	0.793816	0.248684	0.159827	0.171783	8.36323	3.06406	2.13327e-08	up	yes
880	100781222	XM_003544412.4;XM_006595905.3	GO:0003674(molecular_function);GO:0005634(nucleus);GO:0009409(response to cold);GO:0010228(vegetative to reproductive phase transition of meristem);GO:0042752(regulation of circadian rhythm);GO:0080167(response to karrikin);GO:0080167(response to karrikin)	NA	uncharacterized protein LOC100781222 isoform X2 [Glycine max];uncharacterized protein LOC100781222 isoform X1 [Glycine max]	1.52359	2.43973	3.04113	0.313612	0.214533	0.309522	8.36187	3.06383	3.55879e-09	up	yes
881	100818821	XM_003545457.4	GO:0000210(NAD+ diphosphatase activity);GO:0005829(cytosol);GO:0006979(response to oxidative stress);GO:0016787(hydrolase activity);GO:0046872(metal ion binding);GO:0047631(ADP-ribose diphosphatase activity);GO:0051287(NAD binding)	NA	nudix hydrolase 2 [Glycine max]	56.0075	50.9604	34.778	5.83613	4.03334	7.08296	8.3614	3.06374	2.12755e-24	up	yes
882	100776840	XM_003518439.3	GO:0003674(molecular_function);GO:0005739(mitochondrion);GO:0008150(biological_process)	NA	hypothetical protein GLYMA_02G280100 [Glycine max]	6.02971	6.95235	4.89325	0.576716	0.986425	0.577575	8.35016	3.0618	8.3753e-13	up	yes
883	100792533	XM_006594967.3;XM_006594966.3	GO:0000783(nuclear telomere cap complex);GO:0003691(double-stranded telomeric DNA binding);GO:0031627(telomeric loop formation);GO:0031627(telomeric loop formation)	NA	telomere repeat-binding protein 2 isoform X4 [Glycine max];telomere repeat-binding protein 1 isoform X1 [Glycine max]	1.51596	1.46644	0.729695	0.122323	0.251001	0.07208	8.33424	3.05905	1.65869e-08	up	yes
884	100788376	100788376	GO:0004351(glutamate decarboxylase activity);GO:0005516(calmodulin binding);GO:0005634(nucleus);GO:0005829(cytosol);GO:0006536(glutamate metabolic process);GO:0030170(pyridoxal phosphate binding)	00650(Butanoate metabolism);00250(Alanine, aspartate and glutamate metabolism);00410(beta-Alanine metabolism);00430(Taurine and hypotaurine metabolism)	Glutamate decarboxylase 1 [Glycine soja]	0.437677	0.513017	0.969757	0	0.231108	0	8.30976	3.05481	0.0061147	up	yes
885	100777746	XR_001386288.2;XR_001386290.2;XR_001386289.2	GO:0005575(cellular_component);GO:0008152(metabolic process);GO:0016846(carbon-sulfur lyase activity);GO:0016846(carbon-sulfur lyase activity)	NA	Centromere protein V [Glycine soja]	2.5751	6.12699	3.00909	0.447046	0.493314	0.472132	8.29115	3.05157	3.30406e-09	up	yes
886	100812766	XM_006593435.2	GO:0003674(molecular_function);GO:0008150(biological_process);GO:0016021(integral component of membrane)	NA	transmembrane protein 230 [Glycine max]	2.3596	3.86474	3.60814	0.441561	0.429274	0.323169	8.23488	3.04175	7.90083e-09	up	yes
887	100810498	XM_014769927.2	GO:0003825(alpha,alpha-trehalose-phosphate synthase (UDP-forming) activity);GO:0004805(trehalose-phosphatase activity);GO:0005634(nucleus);GO:0005739(mitochondrion);GO:0005829(cytosol);GO:0005992(trehalose biosynthetic process);GO:0016757(transferase activity, transferring glycosyl groups);GO:0016791(phosphatase activity);GO:0070413(trehalose metabolism in response to stress)	00500(Starch and sucrose metabolism)	probable alpha,alpha-trehalose-phosphate synthase [UDP-forming] 11 [Glycine max]	13.3379	18.9996	12.6237	2.65879	1.66118	1.14224	8.23132	3.04112	3.25058e-23	up	yes
888	100789634	NM_001253993.2;XM_014763382.2	GO:0008150(biological_process);GO:0016020(membrane);GO:0016021(integral component of membrane);GO:0016021(integral component of membrane)	NA	PQ-loop repeat-containing protein [Glycine max];PQ-loop repeat-containing protein isoform X1 [Glycine max]	23.7685	22.1292	20.4956	2.32683	1.48567	4.26532	8.21921	3.039	1.03554e-17	up	yes
889	100801840	XM_003520584.4	GO:0005886(plasma membrane);GO:0007165(signal transduction)	NA	Ankyrin repeat-containing protein ITN1 [Glycine soja]	1.14815	2.66624	2.28449	0.286304	0.260733	0.195114	8.21785	3.03876	1.5748e-09	up	yes
890	100785053	XM_003535994.4	GO:0003674(molecular_function);GO:0008150(biological_process);GO:0009507(chloroplast);GO:0016021(integral component of membrane)	NA	proline-rich protein 3 [Glycine max]	3.41647	5.80627	5.05649	0.094642	0.349924	1.30062	8.18206	3.03246	4.32575e-05	up	yes
891	100793918	XM_003554903.4	GO:0005388(calcium-transporting ATPase activity);GO:0005887(integral component of plasma membrane);GO:0043231(intracellular membrane-bounded organelle)	NA	putative calcium-transporting ATPase 13, plasma membrane-type [Glycine max]	3.84509	5.38944	3.68863	0.40139	0.312561	0.866944	8.17459	3.03115	7.03372e-14	up	yes
892	100790637	XM_003544671.4	GO:0005516(calmodulin binding);GO:0005634(nucleus);GO:0008150(biological_process)	NA	pirin-like protein [Glycine max]	8.34934	13.9473	16.462	1.45733	1.42957	1.86656	8.15376	3.02747	1.21516e-18	up	yes
893	100500277	NM_001248781.2	GO:0003777(microtubule motor activity);GO:0005737(cytoplasm);GO:0005875(microtubule associated complex);GO:0007017(microtubule-based process);GO:0008574(ATP-dependent microtubule motor activity, plus-end-directed);GO:2000582(positive regulation of ATP-dependent microtubule motor activity, plus-end-directed)	NA	dynein light chain 1-like [Glycine max]	4.70899	9.62803	6.92914	1.04516	0.9881	0.579805	8.13841	3.02475	2.27383e-12	up	yes
894	100780058	XM_003551971.4	NA	NA	hypothetical protein GLYMA_18G015000 [Glycine max]	10.5843	18.8308	14.6489	1.96468	1.24761	2.21607	8.11736	3.02101	1.08821e-16	up	yes
895	100500181	NM_001251152.2	GO:0003674(molecular_function);GO:0008150(biological_process);GO:0009507(chloroplast)	NA	putative PAR1 protein precursor [Glycine max]	75.7502	93.6626	85.461	9.63917	14.3688	7.45872	8.09979	3.01788	5.676e-28	up	yes
896	100778239	XM_003517942.4	GO:0003723(RNA binding);GO:0004521(endoribonuclease activity);GO:0005576(extracellular region);GO:0033897(ribonuclease T2 activity)	NA	ribonuclease 3 [Glycine max]	31.8225	74.8087	52.6062	5.22521	7.40981	7.03401	8.09585	3.01718	4.05337e-21	up	yes
897	100886352	NR_048865.1;rna-MIR408C;rna-MIR408C-2	NA	NA		36.489	44.9775	23.0816	3.16816	9.42529	0.339292	8.08399	3.01507	1.20166e-05	up	yes
898	102660360	XM_006580272.2	GO:0005634(nucleus)	NA	uncharacterized protein LOC102660360 [Glycine max]	2.07559	2.45538	1.12464	0.273744	0.091967	0.33556	8.0648	3.01164	3.01112e-06	up	yes
899	778042	NM_001248860.2	GO:0000981(RNA polymerase II transcription factor activity, sequence-specific DNA binding);GO:0001135(transcription factor activity, RNA polymerase II transcription factor recruiting);GO:0003677(DNA binding);GO:0003700(DNA binding transcription factor activity);GO:0005634(nucleus);GO:0006355(regulation of transcription, DNA-templated);GO:0006357(regulation of transcription by RNA polymerase II);G…	NA	MYB transcription factor MYB84 [Glycine max]	8.05969	13.8228	12.2932	1.32817	0.930304	1.97945	8.06427	3.01154	4.72097e-16	up	yes
900	100780639	XM_003555468.4;XM_006606312.3;XM_006606311.3;XM_006606313.3;XM_006606310.3	GO:0004722(protein serine/threonine phosphatase activity);GO:0005575(cellular_component);GO:0006470(protein dephosphorylation);GO:0046872(metal ion binding);GO:0046872(metal ion binding)	NA	putative protein phosphatase 2C-like protein 44 isoform X1 [Glycine max];putative protein phosphatase 2C-like protein 44 isoform X2 [Glycine max];putative protein phosphatase 2C-like protein 44 isoform X3 [Glycine max]	2.21501	3.26359	2.61324	0.23743	0.24816	0.523008	8.02285	3.00412	6.35713e-09	up	yes
901	100792433	XM_003549023.4	GO:0005737(cytoplasm);GO:0010345(suberin biosynthetic process);GO:0016740(transferase activity);GO:0016747(transferase activity, transferring acyl groups other than amino-acyl groups);GO:0050734(hydroxycinnamoyltransferase activity);GO:0052325(cell wall pectin biosynthetic process);GO:0102406(omega-hydroxypalmitate O-sinapoyl transferase activity)	00073(Cutin, suberine and wax biosynthesis)	hypothetical protein GLYMA_16G053300 [Glycine max]	2.99562	4.50385	4.29025	0.118004	0.601552	0.753646	8.00279	3.0005	6.68502e-08	up	yes
902	100500035	NM_001248988.2	GO:0003674(molecular_function);GO:0005739(mitochondrion);GO:0016998(cell wall macromolecule catabolic process)	04120(Ubiquitin mediated proteolysis)	hypothetical protein GLYMA_20G154900 [Glycine max]	10.8217	16.8753	9.86928	1.90088	1.23023	1.57087	7.98945	2.9981	1.104e-14	up	yes
903	100814167	XM_003540864.4	GO:0004672(protein kinase activity);GO:0004674(protein serine/threonine kinase activity);GO:0005524(ATP binding);GO:0005886(plasma membrane);GO:0006468(protein phosphorylation);GO:0016021(integral component of membrane);GO:0016301(kinase activity);GO:0030246(carbohydrate binding)	NA	probable L-type lectin-domain containing receptor kinase VII.2 [Glycine max]	3.36551	6.11041	5.43	0.535907	0.420211	0.9117	7.98039	2.99646	8.93819e-14	up	yes
904	102668655	XM_026127662.1	GO:0004672(protein kinase activity);GO:0004674(protein serine/threonine kinase activity);GO:0005515(protein binding);GO:0005524(ATP binding);GO:0005576(extracellular region);GO:0005886(plasma membrane);GO:0007338(single fertilization);GO:0009506(plasmodesma);GO:0009723(response to ethylene);GO:0009738(abscisic acid-activated signaling pathway);GO:0009741(response to brassinosteroid);GO:0009742(br…	NA	LOW QUALITY PROTEIN: receptor-like protein kinase FERONIA [Glycine max]	0.386438	0.575342	0.143758	0.025803	0.06567	0.047117	7.97704	2.99585	3.15011e-06	up	yes
905	100777663	XM_003546567.4	GO:0004568(chitinase activity);GO:0005576(extracellular region);GO:0006032(chitin catabolic process);GO:0008061(chitin binding)	00520(Amino sugar and nucleotide sugar metabolism)	class V chitinase [Glycine max]	14.4756	13.0251	17.5095	1.5065	1.93495	2.20304	7.97418	2.99534	5.40239e-24	up	yes
906	100782229	XM_003521678.4;XM_006577201.3	GO:0005544(calcium-dependent phospholipid binding);GO:0005886(plasma membrane);GO:0006952(defense response);GO:0010186(positive regulation of cellular defense response);GO:0019725(cellular homeostasis);GO:0060548(negative regulation of cell death);GO:0090332(stomatal closure);GO:0090332(stomatal closure)	NA	protein BONZAI 3 isoform X1 [Glycine max];protein BONZAI 3 isoform X2 [Glycine max]	5.27644	4.63244	2.08552	0.33578	0.454225	0.717579	7.95604	2.99205	6.9016e-12	up	yes
907	100527005	NM_001250249.2	GO:0005509(calcium ion binding);GO:0005513(detection of calcium ion);GO:0005515(protein binding);GO:0005634(nucleus);GO:0019722(calcium-mediated signaling)	04626(Plant-pathogen interaction)	uncharacterized protein LOC100527005 [Glycine max]	108.372	123.067	109.092	15.7887	17.4575	9.78872	7.91288	2.9842	5.65006e-32	up	yes
908	100810664	XM_003547993.4	GO:0005576(extracellular region);GO:0006869(lipid transport);GO:0008289(lipid binding);GO:0031225(anchored component of membrane)	NA	lipid transfer-like protein VAS [Glycine max]	1.7219	1.97035	2.33689	0	0.576225	0.187065	7.89889	2.98165	0.000209686	up	yes
909	100810196	XM_003536625.4	GO:0005887(integral component of plasma membrane);GO:0015116(sulfate transmembrane transporter activity)	NA	sulfate transporter 3.1 [Glycine max]	3.94422	5.24727	6.67549	0.211187	0.741128	1.05684	7.89733	2.98136	7.55513e-10	up	yes
910	100790279	NM_001254985.2	GO:0004601(peroxidase activity);GO:0005515(protein binding);GO:0005576(extracellular region);GO:0005618(cell wall);GO:0005794(Golgi apparatus);GO:0005829(cytosol);GO:0006979(response to oxidative stress);GO:0009809(lignin biosynthetic process);GO:0010089(xylem development);GO:0020037(heme binding);GO:0042744(hydrogen peroxide catabolic process);GO:0046872(metal ion binding);GO:0048046(apoplast);G…	00940(Phenylpropanoid biosynthesis)	hypothetical protein GLYMA_06G145300 [Glycine max]	22.9252	36.7363	27.8031	0.682535	1.20083	9.19656	7.89397	2.98075	2.73064e-05	up	yes
911	102663730	XR_416455.3	NA	NA	hypothetical protein GLYMA_10G137300 [Glycine max]	104.888	136.506	88.355	8.76683	31.0185	2.04018	7.88392	2.97891	5.87679e-07	up	yes
912	100800307	XM_003543407.3	NA	NA	kiwellin [Glycine max]	5.82604	3.86067	2.25224	0.409878	0.700323	0.404299	7.8831	2.97876	8.22157e-09	up	yes
913	547933	NM_001249346.2	GO:0004866(endopeptidase inhibitor activity);GO:0005576(extracellular region);GO:0005618(cell wall);GO:0048046(apoplast)	NA	Kunitz trypsin inhibitor precursor [Glycine max]	1765.5	1689.33	2101.21	206.888	52.7387	447.296	7.85947	2.97443	7.07175e-08	up	yes
914	100795127	XM_003538661.4	GO:0006855(drug transmembrane transport)	NA	protein DETOXIFICATION 49 [Glycine max]	0.295842	1.65496	1.40042	0.166416	0.166972	0.09398	7.84153	2.97114	4.42617e-06	up	yes
915	100306662	NM_001251423.2;XM_014778329.2	NA	NA	uncharacterized protein LOC100306662 isoform X1 [Glycine max]	16.5228	17.8803	11.3132	0.698034	0.448695	4.69118	7.83093	2.96918	1.19203e-05	up	yes
916	100305549	NM_001250006.2	NA	NA	kunitz-type trypsin inhibitor precursor [Glycine max]	15.4804	14.2396	15.6697	3.72637	0.59616	1.47471	7.82953	2.96893	9.49712e-10	up	yes
917	100808393	XM_003552759.3	GO:0005543(phospholipid binding);GO:0005739(mitochondrion);GO:0005794(Golgi apparatus);GO:0005905(clathrin-coated pit);GO:0006897(endocytosis);GO:0030136(clathrin-coated vesicle)	NA	putative clathrin assembly protein At4g40080 [Glycine max]	6.6861	7.51463	4.79698	1.03913	0.592976	0.799877	7.81163	2.96562	1.65542e-14	up	yes
918	100781708	XM_003522605.4;XM_006578126.3	GO:0003674(molecular_function);GO:0005576(extracellular region);GO:0005886(plasma membrane);GO:0008150(biological_process);GO:0016021(integral component of membrane);GO:0016021(integral component of membrane)	NA	uncharacterized protein LOC100781708 [Glycine max]	3.34116	4.93145	2.4404	0.528742	0.611183	0.23278	7.8043	2.96427	6.07759e-09	up	yes
919	100807446	XM_003547823.4	GO:0007275(multicellular organism development);GO:0009687(abscisic acid metabolic process);GO:0010268(brassinosteroid homeostasis);GO:0010295((+)-abscisic acid 8'-hydroxylase activity);GO:0016125(sterol metabolic process);GO:0016132(brassinosteroid biosynthetic process)	00906(Carotenoid biosynthesis)	abscisic acid 8'-hydroxylase 1 [Glycine max]	56.083	35.4874	24.2475	5.64672	6.57432	2.63095	7.79813	2.96313	8.89667e-18	up	yes
920	100305347	XM_003546253.4	GO:0000981(RNA polymerase II transcription factor activity, sequence-specific DNA binding);GO:0001135(transcription factor activity, RNA polymerase II transcription factor recruiting);GO:0003677(DNA binding);GO:0003700(DNA binding transcription factor activity);GO:0005634(nucleus);GO:0006351(transcription, DNA-templated);GO:0006355(regulation of transcription, DNA-templated);GO:0006357(regulation…	NA	transcription factor MYB108 [Glycine max]	11.2919	10.6434	13.4626	1.23594	0.816519	2.49033	7.79212	2.96202	1.38562e-13	up	yes
921	102665377	XM_006577089.3	GO:0043161(proteasome-mediated ubiquitin-dependent protein catabolic process);GO:0061630(ubiquitin protein ligase activity)	NA	RING-H2 finger protein ATL5 [Glycine soja]	21.349	19.796	20.9004	2.83433	2.85688	2.27269	7.79083	2.96178	4.52173e-32	up	yes
922	100800966	NM_001317643.2	GO:0004842(ubiquitin-protein transferase activity);GO:0005634(nucleus);GO:0010200(response to chitin);GO:0016567(protein ubiquitination)	NA	U-box domain-containing protein [Glycine max]	15.0185	32.0914	22.9921	3.0888	2.82116	3.093	7.78654	2.96098	4.99076e-23	up	yes
923	100789081	XM_014778611.2	GO:0005737(cytoplasm);GO:0005829(cytosol);GO:0016740(transferase activity);GO:0016747(transferase activity, transferring acyl groups other than amino-acyl groups)	NA	N-hydroxycinnamoyl/benzoyltransferase 3 [Glycine max]	1.88513	3.01316	2.188	0.165905	0.333305	0.410991	7.78542	2.96077	2.67839e-08	up	yes
924	106799718	NM_001360359.1	GO:0005575(cellular_component);GO:0009813(flavonoid biosynthetic process);GO:0016210(naringenin-chalcone synthase activity)	00941(Flavonoid biosynthesis);04712(Circadian rhythm - plant)	chalcone synthase 5 [Glycine max]	6.52323	22.2554	19.5064	1.93493	2.16764	2.10814	7.77448	2.95875	8.86855e-14	up	yes
925	100798861	XM_003523599.4;XM_014774478.1	GO:0005886(plasma membrane);GO:0016301(kinase activity);GO:0016310(phosphorylation);GO:0016310(phosphorylation)	NA	U-box domain-containing protein 35 isoform X1 [Glycine max];U-box domain-containing protein 35 isoform X2 [Glycine max]	1.52745	2.05403	2.06692	0.193131	0.289508	0.244162	7.77157	2.95821	6.1199e-13	up	yes
926	100784828	NM_001353854.1	GO:0004462(lactoylglutathione lyase activity);GO:0005737(cytoplasm);GO:0005975(carbohydrate metabolic process);GO:0016829(lyase activity)	NA	putative lactoylglutathione lyase [Glycine max]	19.4272	17.591	15.6887	2.60909	1.0927	3.1044	7.74397	2.95307	5.74179e-15	up	yes
927	100306175	NM_001251813.3	GO:0005375(copper ion transmembrane transporter activity);GO:0005773(vacuole);GO:0006825(copper ion transport);GO:0016021(integral component of membrane);GO:0035434(copper ion transmembrane transport)	NA	copper transporter family protein [Glycine max]	27.2489	32.6664	18.6235	2.29744	5.69514	2.18193	7.71917	2.94845	7.42886e-16	up	yes
928	100783815	XM_003552141.4	GO:0004674(protein serine/threonine kinase activity);GO:0005524(ATP binding);GO:0005886(plasma membrane);GO:0006468(protein phosphorylation);GO:0009751(response to salicylic acid);GO:0016021(integral component of membrane);GO:0016301(kinase activity);GO:0030246(carbohydrate binding)	NA	L-type lectin-domain containing receptor kinase IV.1 [Glycine max]	2.46684	4.08265	2.80772	0.318192	0.289061	0.605251	7.71726	2.94809	1.82582e-11	up	yes
929	100820620	XM_014767412.2	GO:0004601(peroxidase activity);GO:0009505(plant-type cell wall);GO:0009664(plant-type cell wall organization)	00940(Phenylpropanoid biosynthesis)	cationic peroxidase 2 [Glycine max]	220.3	175.155	165.104	35.864	14.1504	22.9662	7.68093	2.94128	6.85399e-19	up	yes
930	100805346	XM_003517602.4	GO:0000166(nucleotide binding);GO:0005515(protein binding);GO:0005524(ATP binding);GO:0005886(plasma membrane);GO:0006952(defense response);GO:0007165(signal transduction);GO:0009626(plant-type hypersensitive response);GO:0012505(endomembrane system);GO:0019897(extrinsic component of plasma membrane);GO:0043531(ADP binding)	04626(Plant-pathogen interaction)	disease resistance protein RPM1 [Glycine max]	4.8033	5.50725	3.88404	1.30552	0.294221	0.249957	7.67399	2.93998	5.18304e-09	up	yes
931	100805759	XM_006604729.3;XM_006604730.3	GO:0003677(DNA binding);GO:0005516(calmodulin binding);GO:0005634(nucleus);GO:0006351(transcription, DNA-templated);GO:0006355(regulation of transcription, DNA-templated);GO:0006950(response to stress);GO:0006950(response to stress)	NA	calmodulin-binding protein 60 D isoform X1 [Glycine max];calmodulin-binding protein 60 D isoform X2 [Glycine max]	24.1186	31.3567	18.4097	2.66413	3.88069	3.10192	7.65906	2.93717	1.94437e-28	up	yes
932	100798192	XM_006594279.3;XM_014765656.1	GO:0005886(plasma membrane);GO:0009705(plant-type vacuole membrane);GO:0016021(integral component of membrane);GO:0022821(potassium ion antiporter activity);GO:0090333(regulation of stomatal closure);GO:0090333(regulation of stomatal closure)	03040(Spliceosome);03040(Spliceosome)	protein ZINC INDUCED FACILITATOR-LIKE 1 isoform X1 [Glycine max];protein ZINC INDUCED FACILITATOR-LIKE 1 isoform X2 [Glycine max]	7.48298	10.5126	11.4778	0.817186	1.21401	1.81798	7.65705	2.93679	9.93664e-17	up	yes
933	100804208	XM_006581488.3;XM_003526546.4	GO:0005887(integral component of plasma membrane);GO:0015116(sulfate transmembrane transporter activity);GO:0015116(sulfate transmembrane transporter activity)	NA	sulfate transporter 1.3 [Glycine max]	2.74662	2.09891	1.7198	0.457911	0.322432	0.0783925	7.64534	2.93458	8.01451e-09	up	yes
934	100792832	XM_006589493.3;XM_003536427.4;XM_006589492.2	NA	NA	uncharacterized protein LOC100792832 isoform X2 [Glycine max];uncharacterized protein LOC100792832 isoform X3 [Glycine max];uncharacterized protein LOC100792832 isoform X1 [Glycine max]	1.99833	4.2962	3.80195	0.615195	0.365157	0.340956	7.64128	2.93381	1.63682e-09	up	yes
935	100778709	XM_006581812.2	GO:0005509(calcium ion binding)	04626(Plant-pathogen interaction)	hypothetical protein GLYMA_06G171100 [Glycine max]	3.44781	6.24606	6.64384	0.430316	0.578589	1.13098	7.63484	2.9326	6.51621e-10	up	yes
936	100819446	XM_003521406.4	GO:0003993(acid phosphatase activity);GO:0004722(protein serine/threonine phosphatase activity);GO:0005576(extracellular region);GO:0016311(dephosphorylation);GO:0046872(metal ion binding)	NA	purple acid phosphatase 22 [Glycine max]	0.794483	0.876732	0.631686	0.091971	0.053982	0.156175	7.62227	2.93022	5.78148e-07	up	yes
937	100500306	NM_001364515.1	GO:0005575(cellular_component);GO:0006979(response to oxidative stress);GO:0016740(transferase activity)	NA	uncharacterized protein LOC100500306 [Glycine max]	57.2401	69.0121	71.8735	7.65292	10.9656	7.38559	7.61901	2.9296	6.27123e-31	up	yes
938	100240704	NM_001248948.3	GO:0005576(extracellular region);GO:0009651(response to salt stress);GO:0009816(defense response to bacterium, incompatible interaction);GO:0009817(defense response to fungus, incompatible interaction);GO:0051707(response to other organism)	NA	PR-5b protein precursor [Glycine max]	346.377	345.484	450.421	44.206	30.8948	74.9152	7.61441	2.92873	1.26779e-16	up	yes
939	100794230	XM_003551512.4;XR_003265388.1	GO:0003700(DNA binding transcription factor activity);GO:0005515(protein binding);GO:0005634(nucleus);GO:0006351(transcription, DNA-templated);GO:0006355(regulation of transcription, DNA-templated);GO:0042802(identical protein binding);GO:0043565(sequence-specific DNA binding);GO:0043565(sequence-specific DNA binding)	NA	Trihelix transcription factor GT-3a [Glycine soja]	1.32074	2.55323	1.69729	0.290275	0.188979	0.254138	7.59656	2.92535	4.46013e-09	up	yes
940	113001635	XM_026128458.1	NA	NA	uncharacterized protein LOC113001635 [Glycine max]	5.08662	6.09402	5.70578	1.02336	0.944019	0.260023	7.58122	2.92243	4.72052e-08	up	yes
941	100782320	XM_006598119.3	GO:0004674(protein serine/threonine kinase activity);GO:0005886(plasma membrane)	NA	cold-responsive protein kinase 1 [Glycine max]	1.20628	1.30139	2.26339	0.167102	0.114004	0.348404	7.579	2.92201	5.22302e-07	up	yes
942	100809335	XM_003556587.4	GO:0005516(calmodulin binding);GO:0005634(nucleus);GO:0005886(plasma membrane);GO:0008150(biological_process)	NA	uncharacterized protein LOC100809335 [Glycine max]	7.88396	8.45754	6.88727	1.78477	0.404208	0.87877	7.57193	2.92066	5.63987e-10	up	yes
943	100775264	XM_003553938.4	GO:0009715(chalcone biosynthetic process);GO:0016210(naringenin-chalcone synthase activity);GO:0034081(polyketide synthase complex);GO:1901696(cannabinoid biosynthetic process)	00941(Flavonoid biosynthesis);04712(Circadian rhythm - plant)	chalcone synthase J [Glycine max]	0.084359	0.948142	7.10679	0.719013	0.321186	0.035331	7.5677	2.91986	0.00681708	up	yes
944	100815173	XM_003552955.4	GO:0000398(mRNA splicing, via spliceosome);GO:0004004(ATP-dependent RNA helicase activity);GO:0005681(spliceosomal complex);GO:0005737(cytoplasm)	03040(Spliceosome)	probable pre-mRNA-splicing factor ATP-dependent RNA helicase DEAH5 [Glycine max]	0.290724	0.30725	0.18434	0	0.103414	0	7.56488	2.91932	0.00410838	up	yes
945	111138524	NM_001355552.1	NA	NA	unknown [Glycine max]	2.26474	4.56705	5.16673	0.376775	0.54548	0.670109	7.53503	2.91361	1.69423e-07	up	yes
946	100801260	XM_006587623.3	GO:0005388(calcium-transporting ATPase activity);GO:0005887(integral component of plasma membrane);GO:0043231(intracellular membrane-bounded organelle)	NA	putative calcium-transporting ATPase 11, plasma membrane-type [Glycine max]	0.221361	0.634002	0.422895	0.013051	0.14162	0.014993	7.53406	2.91343	0.000247698	up	yes
947	100795656	XM_003554225.4	GO:0005515(protein binding)	04016(MAPK signaling pathway - plant);04070(Phosphatidylinositol signaling system);04626(Plant-pathogen interaction)	calmodulin [Glycine max]	13.5107	19.1515	11.7205	3.07942	1.66966	1.14596	7.5288	2.91242	1.1066e-12	up	yes
948	100799814	XM_003548136.4	GO:0003885(D-arabinono-1,4-lactone oxidase activity);GO:0005576(extracellular region);GO:0016020(membrane);GO:0019853(L-ascorbic acid biosynthetic process);GO:0050105(L-gulonolactone oxidase activity);GO:0050660(flavin adenine dinucleotide binding);GO:0055114(oxidation-reduction process)	00053(Ascorbate and aldarate metabolism)	probable L-gulonolactone oxidase 6 [Glycine max]	46.1069	48.6383	47.4253	9.25233	4.18615	5.45344	7.52546	2.91178	1.00356e-21	up	yes
949	100820140	XM_003519333.4	GO:0004222(metalloendopeptidase activity);GO:0005576(extracellular region);GO:0005886(plasma membrane);GO:0006508(proteolysis);GO:0008270(zinc ion binding);GO:0031012(extracellular matrix);GO:0031225(anchored component of membrane)	NA	putative metalloendoproteinase precursor [Glycine max]	338.97	386.862	341.552	68.7333	17.9616	55.149	7.52505	2.9117	1.03798e-12	up	yes
950	100793760	XM_014772958.2	GO:0005634(nucleus);GO:0008568(microtubule-severing ATPase activity);GO:0031122(cytoplasmic microtubule organization)	03013(RNA transport)	ATPase family AAA domain-containing protein 1-A [Glycine soja]	12.0662	13.9623	8.8017	0.945075	2.03346	1.65368	7.51915	2.91057	6.4319e-22	up	yes
951	100800293	XM_006593939.2	GO:0016021(integral component of membrane);GO:0042626(ATPase activity, coupled to transmembrane movement of substances);GO:0055085(transmembrane transport)	02010(ABC transporters)	ABC transporter B family member 11 [Glycine max]	7.19784	13.5077	10.6337	0.992208	2.88036	0.300452	7.50998	2.90881	4.10599e-08	up	yes
952	102662648	XM_006575806.1	NA	NA	uncharacterized protein LOC102662648 [Glycine max]	15.2356	19.4815	20.4531	2.46518	1.70034	3.18223	7.50845	2.90851	1.55855e-14	up	yes
953	100802487	XM_003548577.4	GO:0004674(protein serine/threonine kinase activity);GO:0005634(nucleus);GO:0005737(cytoplasm);GO:0005886(plasma membrane);GO:0035556(intracellular signal transduction)	04016(MAPK signaling pathway - plant)	serine/threonine-protein kinase OXI1 [Glycine max]	0.279794	0.792949	0.731842	0	0.172832	0.0682	7.48691	2.90437	0.000295756	up	yes
954	100779094	XM_003545586.4	GO:0005575(cellular_component);GO:0006952(defense response);GO:0016788(hydrolase activity, acting on ester bonds);GO:0019863(IgE binding)	00511(Other glycan degradation)	esterase isoform X1 [Glycine max]	0.900527	2.09625	0.593046	0.288553	0.191777	0	7.47367	2.90182	0.000539017	up	yes
955	102666041	XM_014764800.2	NA	NA	uncharacterized protein At5g23160 [Glycine max]	1.46498	2.14714	0.47364	0.388035	0.106414	0.052489	7.47025	2.90116	0.000102209	up	yes
956	100820100	NM_001254006.1	GO:0005515(protein binding)	NA	hypothetical protein GLYMA_16G214800 [Glycine max]	10.9532	18.7145	18.348	2.18385	1.89736	2.35684	7.45813	2.89881	1.67986e-17	up	yes
957	100782076	XM_003523707.4	GO:0004674(protein serine/threonine kinase activity);GO:0005524(ATP binding);GO:0005886(plasma membrane);GO:0006468(protein phosphorylation);GO:0016020(membrane);GO:0016021(integral component of membrane);GO:0016301(kinase activity)	NA	receptor-like protein kinase HSL1 [Glycine max]	0.614409	0.591629	0.784461	0.119279	0.08349	0.064251	7.45449	2.89811	5.48383e-09	up	yes
958	100306091	NM_001250456.3	GO:0003674(molecular_function);GO:0005739(mitochondrion);GO:0008150(biological_process)	00520(Amino sugar and nucleotide sugar metabolism)	uncharacterized protein LOC100306091 [Glycine max]	62.5771	75.4964	70.9905	8.90268	8.00992	11.14	7.45256	2.89774	7.72909e-30	up	yes
959	100782670	XM_003545512.4	GO:0003674(molecular_function);GO:0009507(chloroplast)	NA	uncharacterized protein LOC100782670 [Glycine max]	10.1692	12.8349	14.8457	1.67081	1.96714	1.4493	7.44016	2.89533	4.87837e-21	up	yes
960	100789036	NM_001252940.1	GO:0004451(isocitrate lyase activity);GO:0006097(glyoxylate cycle);GO:0009514(glyoxysome);GO:0046912(transferase activity, transferring acyl groups, acyl groups converted into alkyl on transfer)	00630(Glyoxylate and dicarboxylate metabolism)	isocitrate lyase 1 [Glycine max]	2.96461	1.28777	2.11671	0.215954	0.458203	0.182531	7.43455	2.89425	3.85328e-08	up	yes
961	100810439	XM_003528188.3	NA	NA	uncharacterized protein LOC100810439 [Glycine max]	0.934673	4.53216	3.21484	0	0	1.16875	7.42818	2.89301	0.0268045	up	yes
962	100815007	XM_006576856.3;XM_006576857.3	GO:0004620(phospholipase activity);GO:0004806(triglyceride lipase activity);GO:0006629(lipid metabolic process);GO:0008970(phosphatidylcholine 1-acylhydrolase activity);GO:0009507(chloroplast);GO:0016042(lipid catabolic process);GO:0016787(hydrolase activity);GO:0047714(galactolipase activity);GO:0047714(galactolipase activity)	00564(Glycerophospholipid metabolism);00592(alpha-Linolenic acid metabolism);00220(Arginine biosynthesis);00220(Arginine biosynthesis)	phospholipase A1-Igamma2, chloroplastic isoform X1 [Glycine max];phospholipase A1-Igamma1, chloroplastic isoform X2 [Glycine max]	1.55857	1.00165	1.24431	0.290988	0.195754	0.0257149	7.42411	2.89222	5.21994e-06	up	yes
963	106796583	XM_026126258.1	GO:0008168(methyltransferase activity);GO:0032259(methylation)	NA	uncharacterized protein LOC106796583 [Glycine max]	64.1924	85.0441	60.944	10.7875	8.30067	9.29463	7.40521	2.88854	4.61699e-31	up	yes
964	100792511	NM_001317633.2	GO:0005737(cytoplasm);GO:0005829(cytosol);GO:0016740(transferase activity);GO:0016747(transferase activity, transferring acyl groups other than amino-acyl groups)	NA	N-hydroxycinnamoyl/benzoyltransferase 3 [Glycine max]	18.1286	25.6118	21.6234	3.07411	3.49546	2.27244	7.39241	2.88605	3.52674e-29	up	yes
965	100500404	NR_157217.1;NR_157218.1	NA	NA	hypothetical protein GLYMA_03G223700 [Glycine max]	106.247	175.837	85.9678	13.0029	32.9892	3.93927	7.37116	2.88189	2.94655e-08	up	yes
966	100798463	XM_003535633.4	GO:0009690(cytokinin metabolic process)	NA	uncharacterized protein LOC100798463 [Glycine max]	5.83216	7.55813	8.90692	1.05261	0.90207	1.07961	7.34842	2.87743	7.15802e-15	up	yes
967	102668583	XM_006576461.3	NA	NA	uncharacterized protein LOC102668583 [Glycine max]	1.82027	3.27061	3.18061	0.369566	0.517468	0.240799	7.33397	2.87459	2.48655e-09	up	yes
968	100170747	NM_001251748.2	GO:0009737(response to abscisic acid)	04626(Plant-pathogen interaction)	WRKY transcription factor 60 [Glycine max]	5.04376	7.62054	4.4701	0.874726	0.765629	0.70206	7.31484	2.87083	9.61605e-17	up	yes
969	100809940	XM_003532122.4	GO:0005385(zinc ion transmembrane transporter activity);GO:0016020(membrane);GO:0071577(zinc II ion transmembrane transport)	NA	zinc transporter 11 [Glycine max]	13.8834	15.5204	11.2036	1.61997	3.0626	0.882896	7.29632	2.86717	2.00724e-15	up	yes
970	100813638	NM_001357741.1	GO:0009705(plant-type vacuole membrane);GO:0015140(malate transmembrane transporter activity)	NA	aluminum-activated malate transporter 9 [Glycine max]	0.580946	0.657815	0.76008	0.180427	0.093673	0	7.29238	2.86639	0.000216161	up	yes
971	100787359	XM_003551985.4	GO:0004674(protein serine/threonine kinase activity);GO:0005886(plasma membrane)	NA	cysteine-rich receptor-like protein kinase 3 isoform X1 [Glycine max]	2.16816	3.13091	2.71044	0.495362	0.126748	0.480073	7.26695	2.86135	6.44814e-09	up	yes
972	100813377	XM_003550591.4	GO:0003677(DNA binding);GO:0003700(DNA binding transcription factor activity);GO:0005634(nucleus);GO:0006351(transcription, DNA-templated);GO:0006355(regulation of transcription, DNA-templated);GO:0043565(sequence-specific DNA binding)	NA	homeobox-leucine zipper protein HAT22 [Glycine max]	1.16149	1.65086	0.847404	0.234119	0.22747	0.042811	7.25566	2.85911	3.61837e-06	up	yes
973	100812342	XM_003521649.4	GO:0005886(plasma membrane)	04016(MAPK signaling pathway - plant);04626(Plant-pathogen interaction)	respiratory burst oxidase homolog protein B [Glycine max]	31.4792	45.4319	40.7293	4.92986	6.03809	5.25243	7.25263	2.8585	1.62198e-27	up	yes
974	100811432	XM_003522078.3	GO:0004601(peroxidase activity);GO:0005515(protein binding);GO:0005576(extracellular region);GO:0005618(cell wall);GO:0005794(Golgi apparatus);GO:0005829(cytosol);GO:0006979(response to oxidative stress);GO:0009809(lignin biosynthetic process);GO:0010089(xylem development);GO:0020037(heme binding);GO:0042744(hydrogen peroxide catabolic process);GO:0046872(metal ion binding);GO:0048046(apoplast);G…	00940(Phenylpropanoid biosynthesis)	cationic peroxidase 1 [Glycine max]	0.471752	1.737	5.61756	0	1.0404	0.039595	7.24661	2.85731	0.0158121	up	yes
975	100804079	XM_014778545.2;XM_026129507.1;XR_003267846.1	GO:0003677(DNA binding);GO:0003700(DNA binding transcription factor activity);GO:0005634(nucleus);GO:0006351(transcription, DNA-templated);GO:0006355(regulation of transcription, DNA-templated);GO:0008134(transcription factor binding);GO:0046983(protein dimerization activity);GO:0046983(protein dimerization activity)	NA	agamous-like MADS-box protein AGL29 isoform X1 [Glycine max];uncharacterized protein LOC100804079 isoform X2 [Glycine max];Agamous-like MADS-box protein AGL29 [Glycine soja]	1.26787	1.20544	1.22162	0.226844	0.17653	0.109295	7.20726	2.84945	4.76038e-07	up	yes
976	100306704	NM_001248269.1;XM_026128071.1	GO:0005634(nucleus);GO:0005829(cytosol);GO:0009691(cytokinin biosynthetic process);GO:0016799(hydrolase activity, hydrolyzing N-glycosyl compounds);GO:0016799(hydrolase activity, hydrolyzing N-glycosyl compounds)	NA	uncharacterized protein LOC100306704 [Glycine max]	79.3086	81.8774	68.1682	10.5517	8.73596	12.5445	7.20511	2.84902	1.57449e-27	up	yes
977	100775372	XM_003548865.4	GO:0005886(plasma membrane);GO:0006952(defense response)	NA	MLO-like protein 12 [Glycine max]	21.5218	28.4283	31.4684	3.99018	3.03853	4.27152	7.20502	2.849	4.52481e-26	up	yes
978	113000773	XM_026127538.1	GO:0004674(protein serine/threonine kinase activity);GO:0005886(plasma membrane);GO:0006468(protein phosphorylation);GO:0009506(plasmodesma);GO:0042742(defense response to bacterium)	NA	putative receptor-like protein kinase At4g00960 [Glycine max]	2.32495	2.16722	1.44242	0.209553	0.569119	0.048753	7.17235	2.84245	5.45256e-06	up	yes
979	102668951	XM_006599940.1	GO:0004842(ubiquitin-protein transferase activity);GO:0019005(SCF ubiquitin ligase complex);GO:0031146(SCF-dependent proteasomal ubiquitin-dependent protein catabolic process)	NA	F-box protein At1g30790 [Glycine max]	0.601832	1.23831	1.07787	0.24213	0.119821	0.046361	7.14652	2.83724	1.1105e-05	up	yes
980	100798134	XM_003554145.4	GO:0004347(glucose-6-phosphate isomerase activity);GO:0005737(cytoplasm);GO:0005829(cytosol);GO:0006094(gluconeogenesis);GO:0006096(glycolytic process);GO:0009817(defense response to fungus, incompatible interaction);GO:0046686(response to cadmium ion)	00010(Glycolysis / Gluconeogenesis);00030(Pentose phosphate pathway);00500(Starch and sucrose metabolism);00520(Amino sugar and nucleotide sugar metabolism)	glucose-6-phosphate isomerase, cytosolic [Glycine max]	16.7752	46.3888	42.5654	5.91747	5.58485	3.30252	7.14154	2.83624	1.04442e-14	up	yes
981	100788264	XM_003537164.4	GO:0016020(membrane);GO:0016709(oxidoreductase activity, acting on paired donors, with incorporation or reduction of molecular oxygen, NAD(P)H as one donor, and incorporation of one atom of oxygen);GO:0044550(secondary metabolite biosynthetic process)	NA	cytochrome P450 71D8-like [Glycine max]	0.158837	4.05616	5.07936	0.01506	0.866637	0.422164	7.12834	2.83357	0.00498579	up	yes
982	100789206	XM_006593492.3	GO:0003825(alpha,alpha-trehalose-phosphate synthase (UDP-forming) activity);GO:0004805(trehalose-phosphatase activity);GO:0005634(nucleus);GO:0005739(mitochondrion);GO:0005829(cytosol);GO:0005992(trehalose biosynthetic process);GO:0016757(transferase activity, transferring glycosyl groups);GO:0016791(phosphatase activity);GO:0070413(trehalose metabolism in response to stress)	00500(Starch and sucrose metabolism)	putative alpha,alpha-trehalose-phosphate synthase 11 isoform A [Glycine soja]	11.5583	12.9419	8.38906	2.03896	1.23057	1.34502	7.1273	2.83336	1.95909e-23	up	yes
983	102666115	XM_006606711.2	GO:0003674(molecular_function);GO:0005634(nucleus);GO:0008150(biological_process)	NA	VQ motif-containing protein 22 [Glycine max]	2.40657	5.32105	4.1186	0.125278	0.928245	0.611037	7.11673	2.83121	1.12077e-06	up	yes
984	100817368	XM_006582054.3	GO:0004674(protein serine/threonine kinase activity);GO:0005886(plasma membrane)	NA	probable LRR receptor-like serine/threonine-protein kinase At1g53430 [Glycine max]	3.42918	6.12596	4.36412	0.94374	0.554887	0.461756	7.10028	2.82788	4.16122e-16	up	yes
985	106794959	XM_014763030.2	GO:0003677(DNA binding);GO:0003700(DNA binding transcription factor activity);GO:0005515(protein binding);GO:0005634(nucleus);GO:0006351(transcription, DNA-templated);GO:0006355(regulation of transcription, DNA-templated);GO:0009414(response to water deprivation);GO:0009651(response to salt stress);GO:0009737(response to abscisic acid);GO:0009738(abscisic acid-activated signaling pathway);GO:0009…	04075(Plant hormone signal transduction)	protein ABSCISIC ACID-INSENSITIVE 5 [Glycine max]	0.538684	0.910203	0.565938	0.214756	0.041682	0.027413	7.09818	2.82745	4.84423e-05	up	yes
986	100791114	XM_003539757.4	GO:0003333(amino acid transmembrane transport);GO:0015171(amino acid transmembrane transporter activity)	NA	GABA transporter 1 [Glycine max]	2.91747	5.38241	6.63972	0.743336	0.569372	0.795781	7.08545	2.82486	5.55043e-12	up	yes
987	100777796	XM_003524724.4	GO:0005576(extracellular region);GO:0005618(cell wall);GO:0005829(cytosol);GO:0006952(defense response);GO:0007165(signal transduction);GO:0009505(plant-type cell wall);GO:0009506(plasmodesma);GO:0016020(membrane);GO:0090353(polygalacturonase inhibitor activity)	NA	polygalacturonase inhibitor 2 [Glycine max]	4.4365	13.4357	13.3527	3.40197	0.251538	0.767903	7.06221	2.82012	3.44515e-05	up	yes
988	100792446	XM_003518177.3;XM_014768603.2	GO:0004674(protein serine/threonine kinase activity);GO:0005524(ATP binding);GO:0005886(plasma membrane);GO:0006468(protein phosphorylation);GO:0007169(transmembrane receptor protein tyrosine kinase signaling pathway);GO:0016021(integral component of membrane);GO:0016021(integral component of membrane)	NA	putative leucine-rich repeat receptor-like serine/threonine-protein kinase At2g24130 isoform X1 [Glycine max];putative leucine-rich repeat receptor-like serine/threonine-protein kinase At2g24130 isoform X3 [Glycine max]	0.567126	0.833226	1.00228	0.0266179	0.030998	0.282646	7.06114	2.8199	0.000380822	up	yes
989	100806077	XM_003519859.3	GO:0004675(transmembrane receptor protein serine/threonine kinase activity);GO:0005524(ATP binding);GO:0005886(plasma membrane);GO:0006468(protein phosphorylation);GO:0007166(cell surface receptor signaling pathway);GO:0008061(chitin binding);GO:0009507(chloroplast);GO:0016021(integral component of membrane);GO:0016301(kinase activity);GO:0045087(innate immune response);GO:0071219(cellular respon…	NA	lysM domain receptor-like kinase 4 [Glycine max]	4.02598	6.87187	4.97505	0.718612	0.471903	1.05886	7.0566	2.81897	3.45185e-13	up	yes
990	100786104	XM_003519353.4	GO:0004222(metalloendopeptidase activity);GO:0005576(extracellular region);GO:0005886(plasma membrane);GO:0006508(proteolysis);GO:0008270(zinc ion binding);GO:0031012(extracellular matrix);GO:0031225(anchored component of membrane)	NA	metalloendoproteinase 5-MMP [Glycine max]	56.6049	80.5023	77.298	15.7841	6.71567	8.08292	7.01068	2.80956	1.8491e-17	up	yes
991	100775597	XM_003552704.4	GO:0005515(protein binding);GO:0005516(calmodulin binding);GO:0005634(nucleus);GO:0005829(cytosol);GO:0005886(plasma membrane);GO:0030414(peptidase inhibitor activity);GO:0042742(defense response to bacterium);GO:0046872(metal ion binding)	NA	Pirin-like protein [Glycine soja]	73.5598	105.535	125.618	13.73	11.2041	18.6074	6.99821	2.80699	4.56646e-19	up	yes
992	100818353	XM_003551803.4	GO:0005737(cytoplasm);GO:0006979(response to oxidative stress);GO:0015031(protein transport)	04144(Endocytosis)	uncharacterized protein LOC100818353 [Glycine max]	0.368006	0.76038	0.465124	0.086334	0.060852	0.080618	6.99509	2.80634	1.1188e-06	up	yes
993	100790536	XM_006588496.3;XM_006588495.3	GO:0004467(long-chain fatty acid-CoA ligase activity);GO:0005524(ATP binding);GO:0005634(nucleus);GO:0005783(endoplasmic reticulum);GO:0006631(fatty acid metabolic process);GO:0006633(fatty acid biosynthetic process);GO:0008152(metabolic process);GO:0010025(wax biosynthetic process);GO:0010143(cutin biosynthetic process);GO:0016874(ligase activity);GO:0031957(very long-chain fatty acid-CoA ligase…	00061(Fatty acid biosynthesis);00071(Fatty acid degradation);04146(Peroxisome);04146(Peroxisome)	long chain acyl-CoA synthetase 1 [Glycine max]	1.18038	0.881938	0.188669	0.237475	0.0206016	0.0638419	6.99242	2.80579	0.000550561	up	yes
994	100793815	XM_006583444.3	GO:0009813(flavonoid biosynthetic process);GO:0043231(intracellular membrane-bounded organelle);GO:0052696(flavonoid glucuronidation);GO:0080043(quercetin 3-O-glucosyltransferase activity);GO:0080044(quercetin 7-O-glucosyltransferase activity)	NA	hydroquinone glucosyltransferase [Glycine max]	1.96555	2.56907	0.688742	0.322243	0.283113	0.143981	6.97065	2.80129	1.25834e-06	up	yes
995	100786538	XM_003527016.4	GO:0006869(lipid transport);GO:0042626(ATPase activity, coupled to transmembrane movement of substances);GO:0043231(intracellular membrane-bounded organelle)	02010(ABC transporters)	ABC transporter A family member 2 [Glycine max]	20.6076	23.0784	19.1353	2.5381	4.4015	2.07802	6.96651	2.80044	1.26599e-23	up	yes
996	100813585	XM_006591220.3	GO:0004674(protein serine/threonine kinase activity);GO:0005886(plasma membrane)	NA	cysteine-rich receptor-like protein kinase 3 [Glycine max]	3.13459	4.84494	4.13906	0.458752	0.553697	0.732634	6.94442	2.79585	1.1482e-14	up	yes
997	100791024	XM_006573859.2	GO:0005515(protein binding);GO:0005737(cytoplasm);GO:0009693(ethylene biosynthetic process);GO:0009835(fruit ripening);GO:0016847(1-aminocyclopropane-1-carboxylate synthase activity);GO:0030170(pyridoxal phosphate binding);GO:0042802(identical protein binding)	00270(Cysteine and methionine metabolism)	1-aminocyclopropane-1-carboxylate synthase 7 [Glycine max]	0.570762	0.760384	0.959766	0.189284	0.14096	0	6.93703	2.79432	0.000174463	up	yes
998	100778102	XM_003553171.4;XM_014771118.2	GO:0004674(protein serine/threonine kinase activity);GO:0005829(cytosol);GO:0006468(protein phosphorylation);GO:0035556(intracellular signal transduction);GO:0035556(intracellular signal transduction)	NA	probable serine/threonine-protein kinase WNK4 isoform X1 [Glycine max];probable serine/threonine-protein kinase WNK4 isoform X2 [Glycine max]	4.23801	1.91153	0.447807	0.665542	0.186448	0.0997294	6.93204	2.79328	9.07056e-05	up	yes
999	100527541	XM_003538519.4	GO:0003674(molecular_function);GO:0005739(mitochondrion);GO:0005777(peroxisome);GO:0010150(leaf senescence);GO:0016021(integral component of membrane)	NA	uncharacterized protein LOC100527541 [Glycine max]	28.9277	64.6804	74.0605	6.38246	8.55621	9.26035	6.92873	2.79259	6.63849e-16	up	yes
1000	100781009	XM_003525320.4	GO:0003674(molecular_function);GO:0005886(plasma membrane);GO:0008150(biological_process);GO:0016021(integral component of membrane)	NA	uncharacterized protein LOC100781009 [Glycine max]	4.81673	4.07092	2.44706	0.78256	0.290603	0.562749	6.92867	2.79258	6.4516e-09	up	yes
1001	100306097	NM_001250552.2	GO:0003954(NADH dehydrogenase activity);GO:0005768(endosome);GO:0005794(Golgi apparatus);GO:0005802(trans-Golgi network);GO:0005886(plasma membrane);GO:0016021(integral component of membrane);GO:0051536(iron-sulfur cluster binding)	NA	CASP-like protein 8 [Glycine soja]	336.806	343.767	317.077	42.6732	30.7085	70.6298	6.92757	2.79235	3.33208e-17	up	yes
1002	100796314	XM_003549848.4	NA	NA	lipid transfer-like protein VAS [Glycine max]	283.66	306.202	292.536	39.6243	34.9083	53.071	6.91515	2.78976	7.24785e-24	up	yes
1003	102669459	XM_006605964.3	GO:0004674(protein serine/threonine kinase activity);GO:0005886(plasma membrane);GO:0006468(protein phosphorylation);GO:0006952(defense response);GO:0009506(plasmodesma)	NA	cysteine-rich repeat secretory protein 38 [Glycine max]	4.18096	5.94329	3.82672	1.36415	0.10544	0.552686	6.89866	2.78632	7.98691e-06	up	yes
1004	100820269	XM_003547389.4	GO:0004674(protein serine/threonine kinase activity);GO:0005886(plasma membrane);GO:0006468(protein phosphorylation)	NA	LEAF RUST 10 DISEASE-RESISTANCE LOCUS RECEPTOR-LIKE PROTEIN KINASE-like 2.2 [Glycine max]	3.58542	3.79763	2.41115	0.813442	0.349492	0.258891	6.88847	2.78418	1.98131e-09	up	yes
1005	100791118	XM_003540332.4	GO:0003674(molecular_function);GO:0005886(plasma membrane);GO:0010199(organ boundary specification between lateral organs and the meristem);GO:0016021(integral component of membrane);GO:0048530(fruit morphogenesis)	NA	uncharacterized protein LOC100791118 [Glycine max]	17.576	24.6349	25.2152	3.87473	2.90159	3.02359	6.88029	2.78247	3.83342e-17	up	yes
1006	100807396	XM_006580972.3;NM_001255861.2	GO:0004722(protein serine/threonine phosphatase activity);GO:0005886(plasma membrane);GO:0006470(protein dephosphorylation);GO:0042742(defense response to bacterium);GO:0044419(interspecies interaction between organisms);GO:0046872(metal ion binding);GO:0046872(metal ion binding)	NA	uncharacterized protein LOC100807396 isoform X1 [Glycine max]	4.41885	4.10334	3.57825	0.668877	0.78035	0.312381	6.86898	2.7801	7.72594e-12	up	yes
1007	100793329	XM_003534232.4	GO:0005575(cellular_component);GO:0009809(lignin biosynthetic process);GO:0016621(cinnamoyl-CoA reductase activity);GO:0080167(response to karrikin)	00940(Phenylpropanoid biosynthesis)	cinnamoyl-CoA reductase-like SNL6 [Glycine max]	35.0152	55.1032	53.5554	7.44912	7.90378	5.5675	6.86764	2.77981	8.15873e-26	up	yes
1008	100775665	XM_003526128.3;XM_006582175.2;XM_006582174.2	GO:0003700(DNA binding transcription factor activity);GO:0005634(nucleus);GO:0006355(regulation of transcription, DNA-templated);GO:0043565(sequence-specific DNA binding);GO:0043565(sequence-specific DNA binding)	04075(Plant hormone signal transduction);04075(Plant hormone signal transduction)	scarecrow-like protein 21 [Glycine max]	4.14868	12.8401	13.2842	1.72957	1.2295	1.45911	6.85191	2.77651	8.90766e-13	up	yes
1009	100793710	XM_003520382.4	GO:0003677(DNA binding);GO:0003700(DNA binding transcription factor activity);GO:0005622(intracellular);GO:0005634(nucleus);GO:0006351(transcription, DNA-templated);GO:0006355(regulation of transcription, DNA-templated);GO:0006952(defense response);GO:0009873(ethylene-activated signaling pathway);GO:0010200(response to chitin);GO:0043565(sequence-specific DNA binding)	NA	ethylene-responsive transcription factor 1 [Glycine max]	0.942008	1.89407	4.84131	0.464606	0.300159	0.355837	6.85113	2.77634	1.22361e-05	up	yes
1010	100527206	NM_001249473.3	GO:0005509(calcium ion binding)	NA	putative calcium-binding protein [Glycine max]	21.6323	35.3577	23.3522	2.92212	4.49926	4.31911	6.84318	2.77467	6.3702e-21	up	yes
1011	100778012	NM_001317451.2	GO:0002679(respiratory burst involved in defense response);GO:0004842(ubiquitin-protein transferase activity);GO:0005737(cytoplasm);GO:0005829(cytosol);GO:0006952(defense response);GO:0009414(response to water deprivation);GO:0010200(response to chitin);GO:0016567(protein ubiquitination);GO:0051865(protein autoubiquitination)	NA	E3 ubiquitin-protein ligase PUB23-like [Glycine max]	10.1064	15.2855	11.1315	1.97299	2.5279	0.853124	6.82169	2.77013	1.33958e-15	up	yes
1012	100777045	NM_001255293.2	GO:0005576(extracellular region);GO:0005618(cell wall);GO:0009826(unidimensional cell growth);GO:0009828(plant-type cell wall loosening);GO:0009831(plant-type cell wall modification involved in multidimensional cell growth);GO:0010311(lateral root formation);GO:0016020(membrane)	NA	hypothetical protein GLYMA_03G225900 [Glycine max]	16.8741	18.0559	27.1012	2.55752	4.70941	1.82792	6.82047	2.76987	8.99913e-16	up	yes
1013	100306324	NM_001250113.2	GO:0005737(cytoplasm)	NA	uncharacterized protein LOC100306324 [Glycine max]	16.4767	20.2477	17.0765	3.42253	1.27357	3.2001	6.81353	2.7684	1.89603e-13	up	yes
1014	100805091	XM_003526381.4	GO:0003674(molecular_function);GO:0008150(biological_process)	NA	uncharacterized protein LOC100805091 [Glycine max]	3.45856	5.02746	4.74702	0.711707	0.256277	0.974749	6.81156	2.76799	3.57524e-07	up	yes
1015	100790041	XM_014772154.2	GO:0005634(nucleus);GO:0008270(zinc ion binding);GO:0009737(response to abscisic acid);GO:0010200(response to chitin)	NA	zinc finger AN1 domain-containing stress-associated protein 12 [Glycine max]	7.36436	9.16202	8.2	0.808624	0.974417	1.85071	6.80464	2.76652	3.62349e-10	up	yes
1016	100527186	NM_001249221.2	GO:0005634(nucleus);GO:0005737(cytoplasm);GO:0005739(mitochondrion);GO:0016787(hydrolase activity);GO:0016818(hydrolase activity, acting on acid anhydrides, in phosphorus-containing anhydrides);GO:0046872(metal ion binding)	NA	nudix hydrolase family protein [Glycine max]	29.9345	33.8006	30.8452	3.58751	4.72733	5.59675	6.79868	2.76525	2.02606e-26	up	yes
1017	100780711	XM_003531989.4	GO:0005783(endoplasmic reticulum);GO:0005788(endoplasmic reticulum lumen);GO:0006508(proteolysis);GO:0008237(metallopeptidase activity);GO:0009507(chloroplast);GO:0009850(auxin metabolic process);GO:0010178(IAA-amino acid conjugate hydrolase activity);GO:0010179(IAA-Ala conjugate hydrolase activity);GO:0046872(metal ion binding)	NA	IAA-amino acid hydrolase ILR1-like 4 [Glycine max]	10.5488	15.8344	13.721	1.92983	1.1606	2.81088	6.79582	2.76465	4.76189e-15	up	yes
1018	106796715	XR_001385689.2	GO:0019185(snRNA-activating protein complex);GO:0042795(snRNA transcription by RNA polymerase II);GO:0042796(snRNA transcription by RNA polymerase III);GO:0043565(sequence-specific DNA binding)	NA	hypothetical protein GLYMA_17G111600 [Glycine max]	2.0412	1.92662	1.09327	0.177513	0.2061	0.364139	6.76841	2.75882	5.09978e-06	up	yes
1019	100785791	XM_003537643.4;XM_014763911.2;XM_014763912.1	GO:0005789(endoplasmic reticulum membrane);GO:0009672(auxin:proton symporter activity);GO:0009733(response to auxin);GO:0009734(auxin-activated signaling pathway);GO:0009926(auxin polar transport);GO:0016021(integral component of membrane);GO:0055085(transmembrane transport);GO:0055085(transmembrane transport)	NA	protein PIN-LIKES 7 [Glycine max]	11.9077	22.9098	14.4784	2.04541	2.17684	3.09124	6.7404	2.75283	4.26309e-19	up	yes
1020	100500303	NM_001280568.1	GO:0003700(DNA binding transcription factor activity);GO:0005634(nucleus);GO:0043565(sequence-specific DNA binding);GO:0044212(transcription regulatory region DNA binding);GO:0045893(positive regulation of transcription, DNA-templated)	NA	uncharacterized protein LOC100500303 [Glycine max]	7.3631	9.56366	7.96068	1.02754	2.08345	0.588374	6.72749	2.75007	1.22639e-12	up	yes
1021	113002415	XM_026129823.1;XM_026129822.1	GO:0004674(protein serine/threonine kinase activity);GO:0005886(plasma membrane);GO:0006468(protein phosphorylation);GO:0009506(plasmodesma);GO:0031625(ubiquitin protein ligase binding);GO:0045087(innate immune response);GO:0045087(innate immune response)	NA	G-type lectin S-receptor-like serine/threonine-protein kinase At1g11300 isoform X1 [Glycine max]	2.88034	3.78684	2.91526	0.486218	0.748807	0.19014	6.72374	2.74926	8.38526e-11	up	yes
1022	102663102	XM_006606824.3	GO:0003674(molecular_function);GO:0005634(nucleus);GO:0008150(biological_process);GO:0009507(chloroplast)	04016(MAPK signaling pathway - plant)	VQ motif-containing protein 8, chloroplastic [Glycine max]	22.5845	33.6488	22.7496	4.29735	2.9366	4.55303	6.70086	2.74435	2.28829e-20	up	yes
1023	100810865	XM_003536043.4	GO:0004842(ubiquitin-protein transferase activity);GO:0005576(extracellular region);GO:0005886(plasma membrane);GO:0008270(zinc ion binding);GO:0009814(defense response, incompatible interaction);GO:0009816(defense response to bacterium, incompatible interaction);GO:0010200(response to chitin);GO:0016021(integral component of membrane);GO:0016567(protein ubiquitination);GO:0043161(proteasome-medi…	NA	E3 ubiquitin-protein ligase ATL6 [Glycine max]	26.001	49.1019	44.9938	6.34033	5.3141	6.30176	6.68832	2.74164	1.07036e-21	up	yes
1024	102670220	XM_006604113.3	NA	NA	uncharacterized protein LOC102670220 isoform X1 [Glycine max]	0.419948	1.19971	1.24009	0.224348	0.134157	0.070674	6.6633	2.73624	1.20777e-05	up	yes
1025	100800384	NM_001253975.3	GO:0005634(nucleus);GO:0005737(cytoplasm);GO:0008150(biological_process)	NA	uncharacterized protein LOC100800384 [Glycine max]	3.17995	4.63323	4.81692	0.497077	0.47049	0.928794	6.66017	2.73556	7.79052e-08	up	yes
1026	100783925	XM_003529281.3	GO:0003674(molecular_function);GO:0005634(nucleus);GO:0008150(biological_process)	NA	uncharacterized protein LOC100783925 [Glycine max]	18.2418	16.8753	15.3543	4.14044	0.755423	2.69152	6.65202	2.73379	9.42379e-10	up	yes
1027	100170751	NM_001317720.1	GO:0003677(DNA binding);GO:0005515(protein binding);GO:0005634(nucleus);GO:0006351(transcription, DNA-templated);GO:0007275(multicellular organism development);GO:0008361(regulation of cell size);GO:0009416(response to light stimulus);GO:0009611(response to wounding);GO:0009620(response to fungus);GO:0009744(response to sucrose);GO:0009751(response to salicylic acid);GO:0009753(response to jasmon…	04141(Protein processing in endoplasmic reticulum);04120(Ubiquitin mediated proteolysis)	NAC domain-containing protein 2 [Glycine max]	32.9557	49.3963	39.4731	5.22735	7.54669	5.59917	6.63059	2.72914	1.82484e-25	up	yes
1028	102668122	XM_006575206.3	GO:0005634(nucleus);GO:0005737(cytoplasm);GO:0008168(methyltransferase activity);GO:0032259(methylation)	NA	uncharacterized protein LOC102668122 [Glycine max]	82.3602	148.32	140.399	16.1863	19.8453	20.1128	6.60938	2.72451	1.02019e-20	up	yes
1029	100790817	XM_006596118.3	GO:0004674(protein serine/threonine kinase activity);GO:0005524(ATP binding);GO:0005886(plasma membrane);GO:0006468(protein phosphorylation);GO:0016020(membrane);GO:0016021(integral component of membrane);GO:0016301(kinase activity)	NA	receptor-like protein kinase HSL1 [Glycine max]	3.3261	5.49811	3.81491	0.860011	0.599828	0.453746	6.60495	2.72355	1.50772e-16	up	yes
1030	100802275	NM_001364220.1	NA	NA	unknown [Glycine max]	5.21923	10.1159	6.65578	1.29241	0.631054	1.40828	6.60042	2.72256	1.93683e-09	up	yes
1031	100778537	XM_014766115.1	GO:0004674(protein serine/threonine kinase activity);GO:0005524(ATP binding);GO:0005886(plasma membrane);GO:0006468(protein phosphorylation);GO:0016021(integral component of membrane);GO:0016301(kinase activity);GO:0016310(phosphorylation)	NA	probable LRR receptor-like serine/threonine-protein kinase At1g05700 [Glycine max]	5.27204	6.67913	4.99717	0.97338	1.19847	0.399597	6.59097	2.72049	1.21626e-14	up	yes
1032	100305963	NM_001248652.3	NA	NA	uncharacterized protein LOC100305963 [Glycine max]	8.11556	21.3395	19.0663	2.73859	1.48482	3.16118	6.57061	2.71603	1.84687e-10	up	yes
1033	100806530	XM_003527469.4	GO:0005634(nucleus);GO:0008152(metabolic process);GO:0016787(hydrolase activity);GO:0052689(carboxylic ester hydrolase activity)	04075(Plant hormone signal transduction)	probable carboxylesterase 15 [Glycine max]	6.99437	7.97848	4.58844	0.315886	0.783412	1.88428	6.55631	2.71288	3.46571e-07	up	yes
1034	100810663	XM_003547911.3	GO:0004601(peroxidase activity);GO:0005576(extracellular region);GO:0006979(response to oxidative stress);GO:0009809(lignin biosynthetic process);GO:0020037(heme binding);GO:0042744(hydrogen peroxide catabolic process);GO:0046872(metal ion binding);GO:0055114(oxidation-reduction process)	00940(Phenylpropanoid biosynthesis)	peroxidase 72 [Glycine max]	11.4904	21.7598	17.1364	1.52485	1.6174	4.55925	6.54242	2.70983	4.12755e-10	up	yes
1035	100784398	XM_026124583.1	GO:0003676(nucleic acid binding);GO:0005634(nucleus);GO:0005829(cytosol);GO:0009735(response to cytokinin)	NA	binding partner of ACD11 1 [Glycine max]	3.69913	2.72793	3.39669	0.334344	0.321061	0.847601	6.53607	2.70842	9.16037e-08	up	yes
1036	100780616	XM_003538554.4	GO:0005739(mitochondrion);GO:0016021(integral component of membrane)	NA	uncharacterized protein LOC100780616 [Glycine max]	1.36972	2.42702	1.86701	0.166924	0.291411	0.40823	6.53587	2.70838	7.42294e-07	up	yes
1037	100813108	XM_003541519.4	GO:0004674(protein serine/threonine kinase activity);GO:0005886(plasma membrane);GO:0006468(protein phosphorylation);GO:0006952(defense response);GO:0009506(plasmodesma)	NA	cysteine-rich receptor-like protein kinase 25 [Glycine max]	5.99446	4.78236	3.14994	1.05588	0.828521	0.246435	6.53581	2.70837	5.28527e-10	up	yes
1038	100812068	XM_006585673.3	GO:0004674(protein serine/threonine kinase activity);GO:0005886(plasma membrane)	NA	probable LRR receptor-like serine/threonine-protein kinase At1g56130 [Glycine max]	2.05155	1.70899	3.00176	0.234654	0.019787	0.782538	6.52116	2.70513	0.000556793	up	yes
1039	100816244	XM_006591692.2	GO:0004674(protein serine/threonine kinase activity);GO:0005886(plasma membrane)	NA	cysteine-rich receptor-like protein kinase 2 [Glycine max]	1.96961	4.51637	3.1237	0.32514	0.827495	0.321076	6.52073	2.70503	2.3286e-08	up	yes
1040	100793848	100793848	GO:0005634(nucleus)	NA	uncharacterized protein LOC100776523 [Glycine max]	4.98544	17.1856	10.0668	2.05528	1.45464	1.44651	6.50424	2.70138	3.1727e-10	up	yes
1041	100794991	XM_003556907.4	GO:0007275(multicellular organism development)	NA	protein PELPK1 [Glycine max]	1.56189	2.32208	0.51182	0.128345	0.449807	0.098123	6.5	2.70044	9.89152e-05	up	yes
1042	100305956	NM_001364414.1	GO:0003674(molecular_function);GO:0005576(extracellular region);GO:0080167(response to karrikin)	NA	uncharacterized protein LOC100305956 precursor [Glycine max]	40.2141	41.0818	22.9984	9.03703	2.18326	4.83476	6.49605	2.69956	1.61994e-10	up	yes
1043	100811925	XM_003550812.4	GO:0003674(molecular_function);GO:0005634(nucleus);GO:0010167(response to nitrate)	04626(Plant-pathogen interaction)	protein NOI4 [Glycine max]	1.08544	1.27411	1.00497	0.254262	0.148049	0.116428	6.48597	2.69732	2.52042e-06	up	yes
1044	100796292	100796292	GO:0006952(defense response);GO:0007165(signal transduction);GO:0043531(ADP binding)	NA	hypothetical protein GLYMA_16G136900 [Glycine max]	0.746736	1.47676	0.924463	0	0.356111	0.131931	6.45018	2.68934	0.00229171	up	yes
1045	100527230	NM_001249793.3	GO:0005509(calcium ion binding)	04016(MAPK signaling pathway - plant);04070(Phosphatidylinositol signaling system);04626(Plant-pathogen interaction)	putative calcium-binding protein [Glycine max]	62.4249	113.673	98.4209	12.8992	18.8908	10.8485	6.43828	2.68668	2.49294e-19	up	yes
1046	100803275	XM_006591098.3	GO:0004674(protein serine/threonine kinase activity);GO:0005886(plasma membrane);GO:0006468(protein phosphorylation);GO:0006952(defense response);GO:0009506(plasmodesma)	NA	G-type lectin S-receptor-like serine/threonine-protein kinase At4g27290 [Glycine max]	0.923024	0.81145	1.10026	0.153468	0.286911	0	6.43703	2.6864	0.00088494	up	yes
1047	100787271	XM_006582429.1	GO:0005634(nucleus);GO:0006351(transcription, DNA-templated);GO:0043565(sequence-specific DNA binding)	04075(Plant hormone signal transduction)	transcription factor TGA2.3 [Glycine max]	2.79875	4.96555	3.89773	0.609095	0.17637	1.03024	6.42287	2.68322	3.41394e-05	up	yes
1048	100781512	XM_003554113.4	GO:0004367(glycerol-3-phosphate dehydrogenase [NAD+] activity);GO:0005737(cytoplasm);GO:0005829(cytosol);GO:0005975(carbohydrate metabolic process);GO:0006072(glycerol-3-phosphate metabolic process);GO:0009331(glycerol-3-phosphate dehydrogenase complex);GO:0046168(glycerol-3-phosphate catabolic process);GO:0051287(NAD binding);GO:0055114(oxidation-reduction process)	00564(Glycerophospholipid metabolism)	glycerol-3-phosphate dehydrogenase [NAD(+)] GPDHC1, cytosolic [Glycine max]	0.456088	0.706128	0.513228	0.096907	0.088534	0.076549	6.39507	2.67696	1.22277e-06	up	yes
1049	100799870	XM_014770926.2;XM_014770927.2	GO:0003674(molecular_function);GO:0005634(nucleus);GO:0009507(chloroplast);GO:0030162(regulation of proteolysis);GO:0031625(ubiquitin protein ligase binding);GO:0031625(ubiquitin protein ligase binding)	NA	F-box/kelch-repeat protein At1g26930 [Glycine max]	61.2242	89.1323	76.5557	14.144	10.3292	11.1435	6.37094	2.67151	1.26374e-22	up	yes
1050	100776430	XM_003529267.4;XM_014778119.2;XM_014778118.2;XM_006583752.3	GO:0004066(asparagine synthase (glutamine-hydrolyzing) activity);GO:0005829(cytosol);GO:0006529(asparagine biosynthetic process);GO:0006541(glutamine metabolic process);GO:0042803(protein homodimerization activity);GO:0042803(protein homodimerization activity)	NA	uncharacterized protein LOC100776430 isoform X1 [Glycine max];uncharacterized protein LOC100776430 isoform X3 [Glycine max];hypothetical protein GLYMA_07G195300 [Glycine max]	90.1854	168.607	121.789	13.894	11.6563	34.2746	6.36157	2.66938	1.48941e-10	up	yes
1051	100785485	XM_003542459.3	GO:0004601(peroxidase activity);GO:0009505(plant-type cell wall);GO:0009664(plant-type cell wall organization)	00940(Phenylpropanoid biosynthesis)	peroxidase 21 [Glycine max]	41.764	44.0538	41.3786	5.03937	6.20571	8.7627	6.35735	2.66843	3.40959e-23	up	yes
1052	112997783	XM_026123799.1	NA	NA	unknown [Glycine max]	16.3975	25.4038	13.6851	3.35512	1.8334	3.54033	6.35667	2.66827	5.02064e-13	up	yes
1053	100784332	XM_003519509.3	GO:0004108(citrate (Si)-synthase activity);GO:0005777(peroxisome);GO:0005829(cytosol);GO:0006099(tricarboxylic acid cycle);GO:0006635(fatty acid beta-oxidation)	00020(Citrate cycle (TCA cycle));00630(Glyoxylate and dicarboxylate metabolism)	citrate synthase, glyoxysomal [Glycine max]	10.5296	14.0413	10.2935	2.04479	1.6215	1.82005	6.35475	2.66783	1.86089e-23	up	yes
1054	100787509	XM_003534050.4;XM_006587357.2	GO:0003674(molecular_function);GO:0008150(biological_process);GO:0009507(chloroplast);GO:0009507(chloroplast)	04141(Protein processing in endoplasmic reticulum);04120(Ubiquitin mediated proteolysis);03420(Nucleotide excision repair);03420(Nucleotide excision repair)	putative GEM-like protein 8 isoform X1 [Glycine max];putative GEM-like protein 8 isoform X2 [Glycine max]	4.01023	7.78849	6.55494	1.17159	0.807771	0.910132	6.35187	2.66718	7.93518e-15	up	yes
1055	100791524	NM_001289367.1	GO:0005575(cellular_component);GO:0009813(flavonoid biosynthetic process);GO:0016210(naringenin-chalcone synthase activity)	00941(Flavonoid biosynthesis);04712(Circadian rhythm - plant)	chalcone synthase 3 [Glycine max]	14.042	45.9363	47.7353	6.58674	5.51826	4.9161	6.32824	2.66181	3.57552e-12	up	yes
1056	100780203	XM_003550390.4	GO:0043161(proteasome-mediated ubiquitin-dependent protein catabolic process);GO:0061630(ubiquitin protein ligase activity)	NA	E3 ubiquitin-protein ligase ATL23 [Glycine max]	1.57855	2.30402	0.674164	0.653419	0.069176	0	6.30607	2.65674	0.00520468	up	yes
1057	547823	NM_001251557.1;XM_014772265.2	GO:0004784(superoxide dismutase activity);GO:0005515(protein binding);GO:0009295(nucleoid);GO:0009411(response to UV);GO:0009507(chloroplast);GO:0009534(chloroplast thylakoid);GO:0009579(thylakoid);GO:0042644(chloroplast nucleoid);GO:0046872(metal ion binding);GO:0055114(oxidation-reduction process);GO:0055114(oxidation-reduction process)	04146(Peroxisome);04146(Peroxisome)	superoxide dismutase [Fe], chloroplastic precursor [Glycine max];superoxide dismutase [Fe], chloroplastic isoform X1 [Glycine max]	305.764	381.826	272.337	18.8618	91.1089	42.3395	6.30244	2.65591	3.53802e-10	up	yes
1058	100811277	XM_003537227.3	GO:0004601(peroxidase activity);GO:0009505(plant-type cell wall);GO:0009664(plant-type cell wall organization)	00940(Phenylpropanoid biosynthesis)	peroxidase 21 [Glycine max]	109.022	129.174	129.62	8.38669	22.7903	27.2558	6.29468	2.65413	1.77078e-12	up	yes
1059	100790647	XM_014777829.2;XM_006583264.3;XM_006583260.3;XM_006583262.3;XM_006583259.3;XM_003529905.4;XM_006583258.3;XM_006583263.3;XM_014777826.2;XM_014777830.2;XM_026129174.1;XM_026129175.1;XM_014777835.2;XM_014777824.2;XM_014777827.2;XM_014777832.2;XM_014777828.2;XM_014777833.2;XM_014777831.2;XM_014777825.2;XM_014777834.2;XM_014777823.2	GO:0005634(nucleus);GO:0008150(biological_process);GO:0008150(biological_process)	NA	uncharacterized protein LOC100790647 isoform X1 [Glycine max];uncharacterized protein LOC100790647 isoform X2 [Glycine max]	9.50265	8.89175	5.05656	2.45403	0.673788	0.598708	6.29299	2.65374	2.60832e-09	up	yes
1060	100527781	NM_001250371.3	GO:0005618(cell wall);GO:0033609(oxalate metabolic process);GO:0046564(oxalate decarboxylase activity)	00450(Selenocompound metabolism)	germin-like protein precursor [Glycine max]	14.9401	39.5384	37.225	1.52897	6.72928	6.31888	6.29092	2.65327	3.30236e-08	up	yes
1061	100789913	XM_003543469.4	GO:0005576(extracellular region);GO:0005829(cytosol);GO:0006949(syncytium formation);GO:0009505(plant-type cell wall);GO:0009506(plasmodesma);GO:0009664(plant-type cell wall organization);GO:0009826(unidimensional cell growth);GO:0009828(plant-type cell wall loosening);GO:0009831(plant-type cell wall modification involved in multidimensional cell growth);GO:0016020(membrane)	NA	expansin-A4 [Glycine max]	76.5653	44.752	41.9697	11.3906	9.09723	5.51213	6.28027	2.65083	5.51467e-19	up	yes
1062	100788860	XM_003527599.4	GO:0003333(amino acid transmembrane transport);GO:0015171(amino acid transmembrane transporter activity)	NA	lysine histidine transporter-like 8 [Glycine max]	3.29146	0.704827	1.87709	0.08813	0.182025	0.665971	6.27413	2.64942	0.000395482	up	yes
1063	102668485	XM_006573307.3	NA	NA	uncharacterized protein LOC102668485 [Glycine max]	0.903761	1.23571	0.903335	0.146018	0.137119	0.203084	6.25807	2.64572	7.19595e-07	up	yes
1064	100526868	NM_001248333.2	GO:0005509(calcium ion binding)	04016(MAPK signaling pathway - plant);04070(Phosphatidylinositol signaling system);04626(Plant-pathogen interaction)	unknown [Glycine max]	1.44788	1.79939	0.964438	0.394032	0.070421	0.209156	6.25246	2.64442	4.08787e-05	up	yes
1065	100812022	XM_026128763.1	GO:0004674(protein serine/threonine kinase activity);GO:0005886(plasma membrane);GO:0006468(protein phosphorylation);GO:0006952(defense response);GO:0009506(plasmodesma)	NA	uncharacterized protein LOC100812022 [Glycine max]	0.675622	0.871858	0.373747	0.101561	0.0824	0.126269	6.19291	2.63062	1.69692e-07	up	yes
1066	100527161	NM_001248847.3	NA	NA	uncharacterized protein LOC100527161 [Glycine max]	26.2634	45.4113	41.9901	8.36538	6.64585	3.36258	6.18624	2.62906	1.55542e-15	up	yes
1067	100812853	XM_003519071.4	NA	NA	hypothetical protein D0Y65_004485 [Glycine soja]	2.78629	4.37594	2.88427	0.538371	0.748386	0.337916	6.18371	2.62847	2.96646e-08	up	yes
1068	100789603	XM_003531089.3	GO:0003993(acid phosphatase activity);GO:0004722(protein serine/threonine phosphatase activity);GO:0005576(extracellular region);GO:0016311(dephosphorylation);GO:0046872(metal ion binding)	00740(Riboflavin metabolism)	purple acid phosphatase 7 [Glycine max]	5.25265	5.38845	4.16631	0.585143	0.857659	0.953209	6.18003	2.62761	5.44988e-12	up	yes
1069	100527055	NM_001251054.1	GO:0006474(N-terminal protein amino acid acetylation);GO:0008080(N-acetyltransferase activity)	NA	uncharacterized protein LOC100527055 [Glycine max]	10.5148	24.1678	23.5871	3.15872	3.22894	3.04787	6.17557	2.62657	9.49732e-14	up	yes
1070	100806133	XM_003523832.3	GO:0030599(pectinesterase activity);GO:0046910(pectinesterase inhibitor activity);GO:0071944(cell periphery)	00040(Pentose and glucuronate interconversions)	pectinesterase [Glycine max]	13.3082	10.5489	7.64172	1.14283	2.53561	1.43174	6.16396	2.62386	8.12946e-16	up	yes
1071	100776240	XM_003529096.4	GO:0010143(cutin biosynthetic process);GO:0016020(membrane);GO:0016311(dephosphorylation);GO:0016791(phosphatase activity);GO:0090447(glycerol-3-phosphate 2-O-acyltransferase activity)	00561(Glycerolipid metabolism);00564(Glycerophospholipid metabolism)	Glycerol-3-phosphate 2-O-acyltransferase 6 [Glycine soja]	0.843113	2.65273	1.29019	0.299275	0.448319	0.029195	6.16131	2.62324	0.000181053	up	yes
1072	100819572	NM_001253331.2;XM_014768442.2	GO:0005737(cytoplasm);GO:0030001(metal ion transport);GO:0046914(transition metal ion binding);GO:0046916(cellular transition metal ion homeostasis);GO:0046916(cellular transition metal ion homeostasis)	NA	uncharacterized protein LOC100819572 [Glycine max];uncharacterized protein LOC100819572 isoform X1 [Glycine max]	12.48	19.0368	19.5431	2.56256	2.12692	3.60869	6.15315	2.62133	8.70561e-17	up	yes
1073	100500648	NM_001250404.2	GO:0004866(endopeptidase inhibitor activity);GO:0005576(extracellular region);GO:0005618(cell wall);GO:0048046(apoplast)	NA	kunitz family trypsin inhibitor precursor [Glycine max]	152.44	221.116	188.025	47.7166	14.471	29.0972	6.15197	2.62105	2.33337e-12	up	yes
1074	100819164	XM_003543441.4	GO:0004568(chitinase activity);GO:0005576(extracellular region);GO:0006032(chitin catabolic process);GO:0008061(chitin binding)	NA	chitinase 2 [Glycine max]	4.08254	4.04756	3.78866	0.784892	0.434558	0.720332	6.14438	2.61927	4.61102e-10	up	yes
1075	100787420	XM_026127547.1	GO:0004674(protein serine/threonine kinase activity);GO:0005886(plasma membrane);GO:0006468(protein phosphorylation);GO:0006952(defense response);GO:0009506(plasmodesma)	NA	cysteine-rich receptor-like protein kinase 25 [Glycine max]	2.36852	2.32553	1.82635	0.512497	0.39816	0.155153	6.11779	2.61301	9.74155e-09	up	yes
1076	100814917	XM_003544052.3	GO:0003674(molecular_function);GO:0005634(nucleus);GO:0008150(biological_process)	04016(MAPK signaling pathway - plant)	nuclear speckle RNA-binding protein B [Glycine max]	7.75724	14.0774	10.1234	1.91943	1.80381	1.50337	6.11449	2.61223	3.01618e-15	up	yes
1077	732575	NM_001350109.1	GO:0005575(cellular_component);GO:0009813(flavonoid biosynthetic process);GO:0016210(naringenin-chalcone synthase activity)	00941(Flavonoid biosynthesis);04712(Circadian rhythm - plant)	chalcone synthase 1 [Glycine max]	33.7968	107.845	89.2583	6.96914	21.9447	8.89454	6.10711	2.61049	4.63495e-09	up	yes
1078	100819330	XM_006580585.3	GO:0003674(molecular_function);GO:0008150(biological_process);GO:0009507(chloroplast)	NA	uncharacterized protein LOC100819330 [Glycine max]	0.48822	0.996179	0.846079	0.268183	0.113849	0	6.10022	2.60886	0.000935555	up	yes
1079	100799231	100799231	GO:0016021(integral component of membrane);GO:0042626(ATPase activity, coupled to transmembrane movement of substances);GO:0055085(transmembrane transport)	02010(ABC transporters)	ABC transporter B family member 4 [Glycine max]	0.819208	0.921244	0.773658	0.301014	0.06248	0.050113	6.0785	2.60372	1.35573e-05	up	yes
1080	100814809	XM_003519323.3	GO:0004222(metalloendopeptidase activity);GO:0005576(extracellular region);GO:0005886(plasma membrane);GO:0006508(proteolysis);GO:0008270(zinc ion binding);GO:0031012(extracellular matrix);GO:0031225(anchored component of membrane)	NA	metalloendoproteinase 5-MMP [Glycine max]	10.3936	15.4216	16.3617	2.86229	0.646052	3.43228	6.07681	2.60331	3.44105e-08	up	yes
1081	100808164	XM_006573356.3	GO:0003674(molecular_function);GO:0005634(nucleus);GO:0005739(mitochondrion);GO:0007275(multicellular organism development);GO:0009733(response to auxin);GO:0009734(auxin-activated signaling pathway);GO:0010029(regulation of seed germination);GO:0040008(regulation of growth);GO:1900057(positive regulation of leaf senescence)	04075(Plant hormone signal transduction)	auxin-responsive protein SAUR36 [Glycine max]	3.69138	4.66233	3.96922	0.980574	0.769339	0.28072	6.06851	2.60134	1.21677e-08	up	yes
1082	100800668	XM_003544690.4	GO:0000166(nucleotide binding);GO:0001666(response to hypoxia);GO:0004022(alcohol dehydrogenase (NAD) activity);GO:0005737(cytoplasm);GO:0005794(Golgi apparatus);GO:0005829(cytosol);GO:0005886(plasma membrane);GO:0006970(response to osmotic stress);GO:0008270(zinc ion binding);GO:0009409(response to cold);GO:0009413(response to flooding);GO:0009414(response to water deprivation);GO:0009651(respon…	00010(Glycolysis / Gluconeogenesis);00071(Fatty acid degradation);00592(alpha-Linolenic acid metabolism);00350(Tyrosine metabolism)	alcohol dehydrogenase 1 [Glycine max]	114.837	187.346	195.713	35.041	23.9877	23.1223	6.06074	2.59949	4.29947e-18	up	yes
1083	100795267	100795267	GO:0004028(3-chloroallyl aldehyde dehydrogenase activity);GO:0005618(cell wall);GO:0005829(cytosol);GO:0008802(betaine-aldehyde dehydrogenase activity);GO:0009414(response to water deprivation);GO:0009507(chloroplast);GO:0009516(leucoplast);GO:0009651(response to salt stress);GO:0016491(oxidoreductase activity);GO:0019285(glycine betaine biosynthetic process from choline);GO:0055114(oxidation-red…	00260(Glycine, serine and threonine metabolism)	peroxisomal betaine-aldehyde dehydrogenase [Glycine max]	0.850988	0.798298	0.775293	0.157581	0.103201	0.139627	6.05526	2.59819	4.34871e-07	up	yes
1084	100816634	XM_003539559.4;XR_417058.3;XR_417057.3	GO:0003677(DNA binding);GO:0003700(DNA binding transcription factor activity);GO:0005634(nucleus);GO:0006351(transcription, DNA-templated);GO:0006355(regulation of transcription, DNA-templated);GO:0007623(circadian rhythm);GO:0009909(regulation of flower development);GO:0009909(regulation of flower development)	04075(Plant hormone signal transduction);04075(Plant hormone signal transduction)	transcription factor PCL1 [Glycine max]	2.36861	2.59547	2.11353	0.525261	0.347295	0.29687	6.05221	2.59746	7.34364e-10	up	yes
1085	100792859	XM_014764282.2	GO:0003674(molecular_function);GO:0005634(nucleus);GO:0009626(plant-type hypersensitive response)	NA	MACPF domain-containing protein At1g14780 [Glycine max]	17.6529	22.422	17.4016	4.53784	2.25783	2.70651	6.04876	2.59664	5.50862e-20	up	yes
1086	100526862	NM_001354749.1;NM_001248241.2	GO:0016787(hydrolase activity);GO:0016787(hydrolase activity)	00860(Porphyrin and chlorophyll metabolism);00860(Porphyrin and chlorophyll metabolism)	putative methylesterase isoform 1 [Glycine max]	6.0039	7.93557	6.74737	1.12397	1.10997	1.18684	6.0474	2.59632	1.76343e-18	up	yes
1087	547830	NM_001251664.3	NA	NA	hypothetical protein GLYMA_09G093000 [Glycine max]	1316.75	1309.17	1445.61	190.15	188.153	296.23	6.03607	2.59361	4.90621e-19	up	yes
1088	100813743	XM_003519321.4	GO:0003924(GTPase activity);GO:0005525(GTP binding);GO:0005768(endosome);GO:0005794(Golgi apparatus);GO:0005886(plasma membrane);GO:0009504(cell plate);GO:0010008(endosome membrane);GO:0015031(protein transport);GO:0032482(Rab protein signal transduction);GO:0042546(cell wall biogenesis)	04144(Endocytosis)	ras-related protein Rab2BV [Glycine max]	2.2994	3.32312	3.10798	0.521512	0.415313	0.511594	6.02761	2.59159	3.55498e-08	up	yes
1089	100784391	XM_003523856.3	GO:0005887(integral component of plasma membrane);GO:0015204(urea transmembrane transporter activity);GO:0015293(symporter activity)	NA	urea-proton symporter DUR3 [Glycine max]	15.7585	27.9613	15.8243	3.97862	3.21429	2.69787	6.02016	2.5898	2.72104e-20	up	yes
1090	100788235	XM_003519026.4	GO:0008194(UDP-glycosyltransferase activity);GO:0009813(flavonoid biosynthetic process);GO:0043231(intracellular membrane-bounded organelle);GO:0052696(flavonoid glucuronidation)	00908(Zeatin biosynthesis)	zeatin O-glucosyltransferase [Glycine max]	2.22607	5.12775	3.73549	0.347692	0.543945	0.954888	6.0055	2.58628	7.63236e-08	up	yes
1091	100811245	XM_006575644.3	GO:0000325(plant-type vacuole);GO:0005524(ATP binding);GO:0005773(vacuole);GO:0005774(vacuolar membrane);GO:0005886(plasma membrane);GO:0008559(xenobiotic transmembrane transporting ATPase activity);GO:0009506(plasmodesma);GO:0010290(chlorophyll catabolite transmembrane transporter activity);GO:0015431(glutathione S-conjugate-exporting ATPase activity);GO:0016021(integral component of membrane);G…	02010(ABC transporters)	LOW QUALITY PROTEIN: ABC transporter C family member 3-like [Glycine max]	4.46617	8.47881	4.46753	0.787209	1.48174	0.633468	5.99931	2.5848	2.28439e-14	up	yes
1092	100780593	XM_006602964.3	GO:0005524(ATP binding);GO:0005634(nucleus);GO:0005737(cytoplasm);GO:0005886(plasma membrane);GO:0006952(defense response);GO:0007165(signal transduction);GO:0009626(plant-type hypersensitive response);GO:0009814(defense response, incompatible interaction);GO:0043531(ADP binding)	04626(Plant-pathogen interaction)	disease resistance protein RPP13 [Glycine max]	4.44897	5.97411	4.64789	1.18569	0.680863	0.647502	5.99467	2.58368	1.32486e-16	up	yes
1093	100804504	XM_003553908.4	GO:0005737(cytoplasm);GO:0010345(suberin biosynthetic process);GO:0016740(transferase activity);GO:0016747(transferase activity, transferring acyl groups other than amino-acyl groups);GO:0050734(hydroxycinnamoyltransferase activity);GO:0052325(cell wall pectin biosynthetic process);GO:0102406(omega-hydroxypalmitate O-sinapoyl transferase activity)	00073(Cutin, suberine and wax biosynthesis)	omega-hydroxypalmitate O-feruloyl transferase [Glycine max]	4.70374	7.74717	6.15838	1.00666	0.733698	1.36863	5.98565	2.58151	3.89212e-12	up	yes
1094	100779411	XM_003542697.3	GO:0003674(molecular_function);GO:0005634(nucleus);GO:0008150(biological_process)	NA	uncharacterized protein LOC100779411 [Glycine max]	14.1848	17.5529	20.0673	2.51671	1.38178	4.79607	5.95832	2.57491	1.52792e-10	up	yes
1095	547483	NM_001250207.1	GO:0003993(acid phosphatase activity);GO:0016311(dephosphorylation)	03010(Ribosome)	Acid phosphatase 1 [Glycine soja]	33.0473	48.7292	34.4832	5.18971	6.80941	7.52053	5.95604	2.57435	6.5001e-22	up	yes
1096	100779416	XM_003543034.4	GO:0000014(single-stranded DNA endodeoxyribonuclease activity);GO:0003676(nucleic acid binding);GO:0005576(extracellular region);GO:0006308(DNA catabolic process);GO:0010150(leaf senescence);GO:0016891(endoribonuclease activity, producing 5'-phosphomonoesters);GO:0043765(T/G mismatch-specific endonuclease activity);GO:0046872(metal ion binding);GO:0080187(floral organ senescence)	NA	Endonuclease 1 [Glycine soja]	4.96514	3.20661	2.69908	0.239791	0.384271	1.20371	5.9476	2.57231	1.29573e-05	up	yes
1097	100797977	XM_026127609.1;XM_006590979.3;XM_006590980.3	GO:0005634(nucleus);GO:0008150(biological_process);GO:0008270(zinc ion binding);GO:0008270(zinc ion binding)	NA	uncharacterized protein LOC100797977 isoform X1 [Glycine max];uncharacterized protein LOC100797977 isoform X2 [Glycine max]	5.51396	5.94541	4.16246	1.16823	0.928264	0.530295	5.94712	2.57219	7.50095e-12	up	yes
1098	112997621	XM_026129239.1	GO:0004674(protein serine/threonine kinase activity);GO:0005886(plasma membrane);GO:0007166(cell surface receptor signaling pathway)	NA	wall-associated receptor kinase-like 20, partial [Glycine max]	0.569609	0.96814	1.21429	0.068045	0.395925	0	5.93151	2.5684	0.00298191	up	yes
1099	100778575	XM_003547770.4	GO:0046577(long-chain-alcohol oxidase activity)	NA	long-chain-alcohol oxidase FAO4A [Glycine max]	0.479618	0.492603	1.52698	0.230524	0.123964	0.06704	5.9289	2.56777	4.47181e-05	up	yes
1100	100806895	XM_003546121.4	GO:0003674(molecular_function);GO:0006950(response to stress);GO:0009535(chloroplast thylakoid membrane)	NA	plastid-lipid-associated protein, chloroplastic [Glycine max]	4.14645	6.07812	4.5695	0.848643	1.23998	0.408962	5.92334	2.56641	1.7685e-09	up	yes
1101	547480	NM_001250161.3	GO:0003674(molecular_function);GO:0005634(nucleus);GO:0005886(plasma membrane);GO:0008150(biological_process)	NA	syringolide-induced protein 14-1-1 [Glycine max]	13.5922	21.4356	17.3457	2.49057	2.50504	3.86658	5.90978	2.5631	4.63662e-17	up	yes
1102	100793074	XM_003526860.4	GO:0005524(ATP binding);GO:0009507(chloroplast);GO:0009570(chloroplast stroma);GO:0009941(chloroplast envelope);GO:0016887(ATPase activity);GO:0019538(protein metabolic process);GO:0034214(protein hexamerization);GO:0042803(protein homodimerization activity)	NA	chaperone protein ClpD, chloroplastic [Glycine max]	8.04132	11.6134	9.14512	1.57057	1.97319	1.33019	5.90894	2.5629	4.43045e-24	up	yes
1103	100788852	XM_003526517.4	GO:0005543(phospholipid binding);GO:0005739(mitochondrion);GO:0005794(Golgi apparatus);GO:0005905(clathrin-coated pit);GO:0006897(endocytosis);GO:0030136(clathrin-coated vesicle)	NA	putative clathrin assembly protein At4g40080 [Glycine max]	2.37997	5.241	3.45404	0.708965	0.624268	0.541191	5.90849	2.56279	3.76567e-09	up	yes
1104	102662800	XM_014763316.2	NA	NA	uncharacterized protein LOC102662800 isoform X1 [Glycine max]	1.36933	2.69513	1.66519	0.362935	0.32826	0.280964	5.89375	2.55918	5.98579e-07	up	yes
1105	100782693	XM_003548494.3	GO:0004842(ubiquitin-protein transferase activity);GO:0019005(SCF ubiquitin ligase complex);GO:0031146(SCF-dependent proteasomal ubiquitin-dependent protein catabolic process)	04141(Protein processing in endoplasmic reticulum);04626(Plant-pathogen interaction)	F-box/kelch-repeat protein At3g23880 [Glycine max]	10.9555	19.3137	20.6654	1.75863	2.52869	4.35633	5.89273	2.55894	4.21173e-12	up	yes
1106	100818715	XM_006602056.3;XM_014771232.2	GO:0043161(proteasome-mediated ubiquitin-dependent protein catabolic process);GO:0061630(ubiquitin protein ligase activity);GO:0061630(ubiquitin protein ligase activity)	NA	E3 ubiquitin-protein ligase At4g11680 isoform X1 [Glycine max];uncharacterized protein LOC100818715 isoform X2 [Glycine max]	2.51894	4.31993	4.11006	0.443681	0.722142	0.693477	5.88873	2.55796	2.26847e-11	up	yes
1107	100793989	XM_003531511.4	GO:0003677(DNA binding);GO:0003700(DNA binding transcription factor activity);GO:0005634(nucleus);GO:0006351(transcription, DNA-templated);GO:0006355(regulation of transcription, DNA-templated);GO:0007275(multicellular organism development);GO:0010089(xylem development);GO:0043067(regulation of programmed cell death);GO:0048367(shoot system development)	NA	NAC domain-containing protein 104 [Glycine max]	1.18789	1.42026	3.74067	0.176272	0.622863	0.279103	5.88815	2.55781	5.26517e-05	up	yes
1108	100807322	XM_003552758.4	GO:0008047(enzyme activator activity);GO:0009507(chloroplast);GO:0016226(iron-sulfur cluster assembly);GO:0051176(positive regulation of sulfur metabolic process)	00760(Nicotinate and nicotinamide metabolism)	sufE-like protein 2, chloroplastic [Glycine max]	7.59224	9.90971	10.8921	2.37906	1.15873	1.29176	5.87925	2.55563	1.22081e-10	up	yes
1109	100792857	XM_003553804.4	GO:0008270(zinc ion binding);GO:0009409(response to cold);GO:0009507(chloroplast);GO:0009570(chloroplast stroma);GO:0009579(thylakoid);GO:0009941(chloroplast envelope);GO:0010319(stromule);GO:0035671(enone reductase activity);GO:0035798(2-alkenal reductase (NADP+) activity);GO:0048046(apoplast);GO:0055114(oxidation-reduction process)	NA	2-methylene-furan-3-one reductase [Glycine max]	12.16	8.31988	4.17262	2.08487	1.46878	0.650312	5.8641	2.55191	4.93193e-09	up	yes
1110	100786779	XM_003533882.4	GO:0004674(protein serine/threonine kinase activity);GO:0005886(plasma membrane);GO:0007166(cell surface receptor signaling pathway)	NA	LEAF RUST 10 DISEASE-RESISTANCE LOCUS RECEPTOR-LIKE PROTEIN KINASE-like 1.2 [Glycine max]	3.30878	4.39233	4.04303	0.850465	0.604096	0.552285	5.85204	2.54894	8.02736e-15	up	yes
1111	100805573	XM_003537442.4	GO:0004674(protein serine/threonine kinase activity);GO:0005524(ATP binding);GO:0005886(plasma membrane);GO:0006468(protein phosphorylation);GO:0016021(integral component of membrane);GO:0016301(kinase activity);GO:0042803(protein homodimerization activity)	NA	putative serine/threonine-protein kinase-like protein CCR3 [Glycine soja]	2.07867	3.24552	3.61849	0.491972	0.433985	0.603574	5.84668	2.54762	1.362e-11	up	yes
1112	100786053	100786053	GO:0009611(response to wounding)	NA	CBS domain-containing protein CBSX5 [Glycine soja]	1.56796	3.42505	3.19093	0.644192	0.302323	0.453498	5.84562	2.54736	1.70357e-07	up	yes
[truncated: 4,173 more rows]

## Sheet: Table S3
Table S3 The WRKY transcription factors identified in all DEGs from the assay of RNA-seq
[truncated: 47 more rows]

[truncated: 6 more sheets: Table S4, Table S5, Table S6, Table S7, Table S8, Table S9]
